# Supplementary material for: Reference-based chromosome-scale assembly of Japanese barley (Hordeum vulgare ssp. vulgare) cultivar Hayakiso 2
Source: DNA Res. 2025 Jun 19;32(4):dsaf016. doi: 10.1093/dnares/dsaf016 (PMC12232906; doi:10.1093/dnares/dsaf016)
Supplement: dsaf016_suppl_Supplementary_Table_S2 [file dsaf016_suppl_supplementary_table_s2.xlsx]

## Sheet: BLASTP_Ortho_NewID
Supplementary Table 2 Orthologs of 'Hayakiso 2' genes in two barley, 'Morex' and 'Haruna Nijo', rice and wheat (A, B and D)
Hayakiso 2	Haruna Nijo	Morex	rice	wheat (A)	wheat (B)	wheat (D)
HORVU.HK2.r1.1HG0000010	Horvu_HAR_Un01G001300.1		Os05t0101400-01	TraesCS1A03G0004000.1	TraesCS1B03G0001600.1	TraesCS1D03G0000100.1
HORVU.HK2.r1.1HG0000020	Horvu_HAR_Un01G001200.1	HORVU.MOREX.r3.1HG0000030.1.CDS1		TraesCS1A03G0004100LC.1	TraesCS1B03G0001900.1	TraesCS1D03G0000300.1
HORVU.HK2.r1.1HG0000030	Horvu_HAR_Un01G000900.1	HORVU.MOREX.r3.1HG0000060.1	Os05t0100900-01	TraesCS1A03G0004400.1	TraesCS1B03G0002200.1	TraesCS1D03G0000600.3
HORVU.HK2.r1.1HG0000040	Horvu_HAR_Un01G000800.1	HORVU.MOREX.r3.1HG0000070.1	Os05t0100800-01	TraesCS1A03G0004500.1	TraesCS1B03G0002400.1	TraesCS1D03G0000800.1
HORVU.HK2.r1.1HG0000050	Horvu_HAR_Un01G000700.1	HORVU.MOREX.r3.1HG0000080.1	Os05t0100700-03	TraesCS1A03G0004800LC.1	TraesCS1B03G0003000.1	TraesCS1D03G0001000.1
HORVU.HK2.r1.1HG0000060
HORVU.HK2.r1.1HG0000070	Horvu_HAR_1H01G000800.1	HORVU.MOREX.r3.1HG0010140.1	Os01t0347300-01	TraesCS1A03G0052700.1	TraesCS6B03G1279600.1	TraesCS2D03G1315900.1
HORVU.HK2.r1.1HG0000080
HORVU.HK2.r1.1HG0000090
HORVU.HK2.r1.1HG0000100	Horvu_HAR_1H01G000700.1	HORVU.MOREX.r3.1HG0000250.1			TraesCS1B03G0005600.1
HORVU.HK2.r1.1HG0000110
HORVU.HK2.r1.1HG0000120
HORVU.HK2.r1.1HG0000130	Horvu_HAR_1H01G001100.1	HORVU.MOREX.r3.1HG0000260.1	Os06t0226050-00
HORVU.HK2.r1.1HG0000140	Horvu_HAR_1H01G001400.1	HORVU.MOREX.r3.1HG0000290.1
HORVU.HK2.r1.1HG0000150
HORVU.HK2.r1.1HG0000160	Horvu_HAR_1H01G002200.1	HORVU.MOREX.r3.1HG0000340.1
HORVU.HK2.r1.1HG0000170
HORVU.HK2.r1.1HG0000180				TraesCS1A03G0013900.1		TraesCS1D03G0007100LC.1
HORVU.HK2.r1.1HG0000190	Horvu_HAR_1H01G002600.1	HORVU.MOREX.r3.1HG0000470.1
HORVU.HK2.r1.1HG0000200		HORVU.MOREX.r3.1HG0000380.1
HORVU.HK2.r1.1HG0000210	Horvu_HAR_Un01G141700.1	HORVU.MOREX.r3.1HG0000430.1
HORVU.HK2.r1.1HG0000220				TraesCS7A03G0293600LC.1
HORVU.HK2.r1.1HG0000230
HORVU.HK2.r1.1HG0000240	Horvu_HAR_1H01G002800.1	HORVU.MOREX.r3.1HG0000490.1	Os02t0320300-01	TraesCS1A03G0084800.1	TraesCS1B03G0101000.1	TraesCS1D03G0074200.1
HORVU.HK2.r1.1HG0000250		HORVU.MOREX.r3.1HG0000520.1		TraesCS3A03G0189000.1	TraesCS1B03G0014300.2
HORVU.HK2.r1.1HG0000260		HORVU.MOREX.r3.1HG0000540.1		TraesCS1A03G0014400.1	TraesCS1B03G0018200.1	TraesCS5D03G0822200.1
HORVU.HK2.r1.1HG0000270
HORVU.HK2.r1.1HG0000280
HORVU.HK2.r1.1HG0000290	Horvu_HAR_1H01G003800.1	HORVU.MOREX.r3.1HG0000620.3	Os05t0102800-03	TraesCS1A03G0016300.2	TraesCS1B03G0015900.1	TraesCS1D03G0008200.2
HORVU.HK2.r1.1HG0000300	Horvu_HAR_1H01G004000.1	HORVU.MOREX.r3.1HG0000660.1	Os01t0510800-01	TraesCS1A03G0016000.2	TraesCS1B03G0015600.3	TraesCS1D03G0008500.3
HORVU.HK2.r1.1HG0000310	Horvu_HAR_1H01G004100.1	HORVU.MOREX.r3.1HG0000670.1	Os05t0102500-02	TraesCS1A03G0015700.1	TraesCS1B03G0015400.1	TraesCS1D03G0008600.1
HORVU.HK2.r1.1HG0000320
HORVU.HK2.r1.1HG0000330
HORVU.HK2.r1.1HG0000340	Horvu_HAR_1H01G004500.1	HORVU.MOREX.r3.1HG0000710.1		TraesCS1A03G0019100LC.1
HORVU.HK2.r1.1HG0000350
HORVU.HK2.r1.1HG0000360
HORVU.HK2.r1.1HG0000370				TraesCS4A03G0764200LC.1	TraesCS6B03G0279700LC.1	TraesCS3D03G0293700LC.1
HORVU.HK2.r1.1HG0000380
HORVU.HK2.r1.1HG0000390
HORVU.HK2.r1.1HG0000400
HORVU.HK2.r1.1HG0000410			Os07t0267400-01	TraesCS3A03G0909500LC.1
HORVU.HK2.r1.1HG0000420
HORVU.HK2.r1.1HG0000430
HORVU.HK2.r1.1HG0000440
HORVU.HK2.r1.1HG0000450
HORVU.HK2.r1.1HG0000460
HORVU.HK2.r1.1HG0000470
HORVU.HK2.r1.1HG0000480	Horvu_HAR_1H01G006200.1
HORVU.HK2.r1.1HG0000490
HORVU.HK2.r1.1HG0000500			Os03t0848700-01	TraesCS1A03G0027800.1	TraesCS1B03G0024300.1
HORVU.HK2.r1.1HG0000510
HORVU.HK2.r1.1HG0000520		HORVU.MOREX.r3.1HG0000990.1				TraesCS1D03G0016200.1
HORVU.HK2.r1.1HG0000530
HORVU.HK2.r1.1HG0000540		HORVU.MOREX.r3.1HG0001010.1
HORVU.HK2.r1.1HG0000550	Horvu_HAR_Un01G004700.1	HORVU.MOREX.r3.1HG0001210.1		TraesCS1A03G0024000.1	TraesCS1B03G0027400.1	TraesCS1D03G0015300.1
HORVU.HK2.r1.1HG0000560		HORVU.MOREX.r3.1HG0001220.1.CDS1
HORVU.HK2.r1.1HG0000570	Horvu_HAR_Un01G186700.1					TraesCS1D03G0017600.1
HORVU.HK2.r1.1HG0000580	Horvu_HAR_Un01G131800.1	HORVU.MOREX.r3.1HG0001230.1.CDS1		TraesCS1A03G0028300.1	TraesCS1B03G0027200.1	TraesCS1D03G0030700.1
HORVU.HK2.r1.1HG0000590		HORVU.MOREX.r3.1HG0001250.1		TraesCS5A03G0486900.1	TraesCS5B03G0485700.1
HORVU.HK2.r1.1HG0000600	Horvu_HAR_1H01G007300.1	HORVU.MOREX.r3.1HG0001270.1				TraesCS1D03G0018700.1
HORVU.HK2.r1.1HG0000610
HORVU.HK2.r1.1HG0000620
HORVU.HK2.r1.1HG0000630
HORVU.HK2.r1.1HG0000640
HORVU.HK2.r1.1HG0000650
HORVU.HK2.r1.1HG0000660
HORVU.HK2.r1.1HG0000670
HORVU.HK2.r1.1HG0000680
HORVU.HK2.r1.1HG0000690
HORVU.HK2.r1.1HG0000700
HORVU.HK2.r1.1HG0000710
HORVU.HK2.r1.1HG0000720
HORVU.HK2.r1.1HG0000730					TraesCS6B03G0311800LC.1	TraesCS1D03G0227200.1
HORVU.HK2.r1.1HG0000740	Horvu_HAR_1H01G009000.1
HORVU.HK2.r1.1HG0000750
HORVU.HK2.r1.1HG0000760
HORVU.HK2.r1.1HG0000770
HORVU.HK2.r1.1HG0000780
HORVU.HK2.r1.1HG0000790
HORVU.HK2.r1.1HG0000800
HORVU.HK2.r1.1HG0000810
HORVU.HK2.r1.1HG0000820
HORVU.HK2.r1.1HG0000830
HORVU.HK2.r1.1HG0000840
HORVU.HK2.r1.1HG0000850
HORVU.HK2.r1.1HG0000860
HORVU.HK2.r1.1HG0000870
HORVU.HK2.r1.1HG0000880
HORVU.HK2.r1.1HG0000890
HORVU.HK2.r1.1HG0000900
HORVU.HK2.r1.1HG0000910
HORVU.HK2.r1.1HG0000920
HORVU.HK2.r1.1HG0000930
HORVU.HK2.r1.1HG0000940
HORVU.HK2.r1.1HG0000950	Horvu_HAR_1H01G014400.1	HORVU.MOREX.r3.1HG0002830.1		TraesCS1A03G0041900.1	TraesCS1B03G0041400.1	TraesCS1D03G0031000.1
HORVU.HK2.r1.1HG0000960
HORVU.HK2.r1.1HG0000970
HORVU.HK2.r1.1HG0000980
HORVU.HK2.r1.1HG0000990
HORVU.HK2.r1.1HG0001000
HORVU.HK2.r1.1HG0001010
HORVU.HK2.r1.1HG0001020
HORVU.HK2.r1.1HG0001030
HORVU.HK2.r1.1HG0001040
HORVU.HK2.r1.1HG0001050
HORVU.HK2.r1.1HG0001060
HORVU.HK2.r1.1HG0001070
HORVU.HK2.r1.1HG0001080				TraesCS1A03G0039800.1
HORVU.HK2.r1.1HG0001090	Horvu_HAR_1H01G013400.1	HORVU.MOREX.r3.1HG0002080.1.CDS1		TraesCS1A03G0037900.1	TraesCS1B03G0886000.1	TraesCS1D03G0028500.1
HORVU.HK2.r1.1HG0001100	Horvu_HAR_1H01G013300.1	HORVU.MOREX.r3.1HG0002100.1.CDS1		TraesCS1A03G0034600.1
HORVU.HK2.r1.1HG0001110
HORVU.HK2.r1.1HG0001120	Horvu_HAR_1H01G013000.1	HORVU.MOREX.r3.1HG0002160.3		TraesCS1A03G0039500.2	TraesCS1B03G0042600.4	TraesCS1D03G0032700.2
HORVU.HK2.r1.1HG0001130		HORVU.MOREX.r3.1HG0002180.1.CDS1
HORVU.HK2.r1.1HG0001140
HORVU.HK2.r1.1HG0001150
HORVU.HK2.r1.1HG0001160
HORVU.HK2.r1.1HG0001170
HORVU.HK2.r1.1HG0001180
HORVU.HK2.r1.1HG0001190
HORVU.HK2.r1.1HG0001200
HORVU.HK2.r1.1HG0001210	Horvu_HAR_1H01G012200.1	HORVU.MOREX.r3.1HG0002320.1	Os05t0105100-01	TraesCS1A03G0037300.1	TraesCS1B03G0038600.1	TraesCS1D03G0027700.1
HORVU.HK2.r1.1HG0001220	Horvu_HAR_1H01G012000.1	HORVU.MOREX.r3.1HG0002340.1	Os05t0105300-02	TraesCS1A03G0037000.1	TraesCS1B03G0038900.2	TraesCS1D03G0027500.2
HORVU.HK2.r1.1HG0001230	Horvu_HAR_1H01G011900.1	HORVU.MOREX.r3.1HG0002350.1	Os05t0105800-01	TraesCS1A03G0036900.1	TraesCS1B03G0039000.1
HORVU.HK2.r1.1HG0001240	Horvu_HAR_1H01G011800.1	HORVU.MOREX.r3.1HG0002380.1			TraesCS4B03G0104700.1	TraesCS1D03G0027100.1
HORVU.HK2.r1.1HG0001250
HORVU.HK2.r1.1HG0001260
HORVU.HK2.r1.1HG0001270	Horvu_HAR_1H01G011700.1	HORVU.MOREX.r3.1HG0002410.1.CDS1		TraesCS1A03G0036200.1	TraesCS1B03G0039600.1	TraesCS1D03G0026900.1
HORVU.HK2.r1.1HG0001280	Horvu_HAR_5H01G014800.1	HORVU.MOREX.r3.5HG0422540.1.CDS1		TraesCS1A03G0034800.1	TraesCS5B03G0031200.1	TraesCS1D03G0740300.1
HORVU.HK2.r1.1HG0001290	Horvu_HAR_1H01G011300.1	HORVU.MOREX.r3.1HG0002450.2.CDS3	Os04t0107600-02	TraesCS2A03G0138200.1	TraesCS1B03G0037500.1	TraesCS1D03G0025500.1
HORVU.HK2.r1.1HG0001300	Horvu_HAR_1H01G011200.1	HORVU.MOREX.r3.1HG0002470.1		TraesCS1A03G0033600.1	TraesCS1B03G0036700.1	TraesCS1D03G0026200.1
HORVU.HK2.r1.1HG0001310	Horvu_HAR_1H01G011100.1	HORVU.MOREX.r3.1HG0002500.1.CDS1	Os01t0720800-01	TraesCS2A03G0019000.1	TraesCS2B03G0235900.1	TraesCS2D03G0018200.1
HORVU.HK2.r1.1HG0001320	Horvu_HAR_1H01G010700.1	HORVU.MOREX.r3.1HG0002560.1	Os05t0104900-01	TraesCS1A03G0033800.1	TraesCS1B03G0036900.1	TraesCS1D03G0024500.1
HORVU.HK2.r1.1HG0001330	Horvu_HAR_1H01G010600.1	HORVU.MOREX.r3.1HG0002570.1			TraesCS6B03G0096800.1
HORVU.HK2.r1.1HG0001340	Horvu_HAR_1H01G010500.1	HORVU.MOREX.r3.1HG0002580.1				TraesCS1D03G0003000.1
HORVU.HK2.r1.1HG0001350	Horvu_HAR_1H01G009900.1	HORVU.MOREX.r3.1HG0002630.1	Os05t0104000-00	TraesCS1A03G0029700.1	TraesCS1B03G0141400.1	TraesCS1D03G0021800.1
HORVU.HK2.r1.1HG0001360
HORVU.HK2.r1.1HG0001370	Horvu_HAR_1H01G009600.1	HORVU.MOREX.r3.1HG0002660.1	Os05t0104100-02	TraesCS1A03G0031500.2	TraesCS1B03G0035700.2	TraesCS1D03G0022700.1
HORVU.HK2.r1.1HG0001380	Horvu_HAR_1H01G009500.1	HORVU.MOREX.r3.1HG0002670.1.CDS1	Os05t0104150-01	TraesCS1A03G0031600.1	TraesCS1B03G0035800.1	TraesCS1D03G0022800.1
HORVU.HK2.r1.1HG0001390
HORVU.HK2.r1.1HG0001400
HORVU.HK2.r1.1HG0001410
HORVU.HK2.r1.1HG0001420						TraesCS1D03G0038400.1
HORVU.HK2.r1.1HG0001430	Horvu_HAR_1H01G016200.1	HORVU.MOREX.r3.1HG0003140.1	Os05t0106600-02	TraesCS1A03G0046300.2	TraesCS1B03G0048800.1	TraesCS1D03G0038800.1
HORVU.HK2.r1.1HG0001440	Horvu_HAR_1H01G016400.1	HORVU.MOREX.r3.1HG0003160.1	Os11t0309000-03	TraesCS1A03G0046600.1	TraesCS1B03G0049000.1	TraesCS1D03G0039000.1
HORVU.HK2.r1.1HG0001450
HORVU.HK2.r1.1HG0001460
HORVU.HK2.r1.1HG0001470
HORVU.HK2.r1.1HG0001480
HORVU.HK2.r1.1HG0001490	Horvu_HAR_1H01G017400.1	HORVU.MOREX.r3.1HG0003310.1	Os05t0107000-01	TraesCS1A03G0053000.1	TraesCS1B03G0057800.1	TraesCS1D03G0043300.1
HORVU.HK2.r1.1HG0001500
HORVU.HK2.r1.1HG0001510						TraesCS3D03G0298600.1
HORVU.HK2.r1.1HG0001520
HORVU.HK2.r1.1HG0001530				TraesCS5A03G0989500.1	TraesCS1B03G0057200.1	TraesCS1D03G0043000LC.1
HORVU.HK2.r1.1HG0001540	Horvu_HAR_1H01G017900.1
HORVU.HK2.r1.1HG0001550
HORVU.HK2.r1.1HG0001560	Horvu_HAR_Un01G008600.1	HORVU.MOREX.r3.1HG0003430.1	Os08t0337700-01	TraesCS1A03G0054100.1	TraesCS1B03G0060300.1	TraesCS1D03G0044200.1
HORVU.HK2.r1.1HG0001570
HORVU.HK2.r1.1HG0001580
HORVU.HK2.r1.1HG0001590	Horvu_HAR_Un01G008800.1	HORVU.MOREX.r3.1HG0003450.1	Os01t0533400-01	TraesCS1A03G0054800.1	TraesCS1B03G0061300.1	TraesCS1D03G0045400.1
HORVU.HK2.r1.1HG0001600
HORVU.HK2.r1.1HG0001610				TraesCS1A03G0055000.1	TraesCS1B03G0061600.1
HORVU.HK2.r1.1HG0001620	Horvu_HAR_1H01G018300.1	HORVU.MOREX.r3.1HG0003630.1.CDS1	Os07t0180100-00
HORVU.HK2.r1.1HG0001630
HORVU.HK2.r1.1HG0001640
HORVU.HK2.r1.1HG0001650	Horvu_HAR_1H01G018800.1	HORVU.MOREX.r3.1HG0003690.1	Os05t0107600-01	TraesCS1A03G0055300LC.1	TraesCS1B03G0061900.2	TraesCS1D03G0046000.1
HORVU.HK2.r1.1HG0001660	Horvu_HAR_1H01G018900.1	HORVU.MOREX.r3.1HG0003700.1		TraesCS1A03G0055100LC.1	TraesCS1B03G0061800LC.1	TraesCS1D03G0045900LC.1
HORVU.HK2.r1.1HG0001670	Horvu_HAR_1H01G019100.1	HORVU.MOREX.r3.1HG0003720.1			TraesCS1B03G0061500.1
HORVU.HK2.r1.1HG0001680				TraesCS1A03G0073400.1		TraesCS1D03G0064500.1
HORVU.HK2.r1.1HG0001690	Horvu_HAR_1H01G019500.1	HORVU.MOREX.r3.1HG0003780.1			TraesCS3B03G0223100LC.1
HORVU.HK2.r1.1HG0001700	Horvu_HAR_1H01G019700.1	HORVU.MOREX.r3.1HG0003820.1		TraesCS1A03G0073500.1		TraesCS1D03G0064400.1
HORVU.HK2.r1.1HG0001710
HORVU.HK2.r1.1HG0001720
HORVU.HK2.r1.1HG0001730	Horvu_HAR_1H01G020000.1	HORVU.MOREX.r3.1HG0003860.1	Os05t0107700-01	TraesCS1A03G0056400.1		TraesCS1D03G0046400.1
HORVU.HK2.r1.1HG0001740	Horvu_HAR_1H01G020200.1	HORVU.MOREX.r3.1HG0003890.1	Os05t0107900-01	TraesCS1A03G0056500.1	TraesCS1B03G0062300.1	TraesCS1D03G0046500.1
HORVU.HK2.r1.1HG0001750
HORVU.HK2.r1.1HG0001760	Horvu_HAR_1H01G020700.1	HORVU.MOREX.r3.1HG0003920.1.CDS1	Os08t0441300-01	TraesCS1A03G0057300.1	TraesCS7B03G0018100.1	TraesCS7D03G0239200.1
HORVU.HK2.r1.1HG0001770
HORVU.HK2.r1.1HG0001780
HORVU.HK2.r1.1HG0001790	Horvu_HAR_1H01G021000.1
HORVU.HK2.r1.1HG0001800
HORVU.HK2.r1.1HG0001810		HORVU.MOREX.r3.1HG0003980.1
HORVU.HK2.r1.1HG0001820	Horvu_HAR_1H01G021100.1					TraesCS1D03G0048400.1
HORVU.HK2.r1.1HG0001830
HORVU.HK2.r1.1HG0001840
HORVU.HK2.r1.1HG0001850
HORVU.HK2.r1.1HG0001860
HORVU.HK2.r1.1HG0001870	Horvu_HAR_Un01G009700.1	HORVU.MOREX.r3.1HG0004160.1	Os08t0414200-01	TraesCS1A03G0059500.1	TraesCS1B03G0065500.1	TraesCS1D03G0049000.1
HORVU.HK2.r1.1HG0001880	Horvu_HAR_Un01G010000.1
HORVU.HK2.r1.1HG0001890	Horvu_HAR_Un01G010200.1	HORVU.MOREX.r3.1HG0004210.1		TraesCS1A03G0062700.1	TraesCS1B03G0091800.1	TraesCS1D03G0049300.1
HORVU.HK2.r1.1HG0001900	Horvu_HAR_Un01G010300.1	HORVU.MOREX.r3.1HG0004220.1		TraesCS1A03G0062800.1	TraesCS1B03G0066500.1	TraesCS1D03G0049400.1
HORVU.HK2.r1.1HG0001910	Horvu_HAR_Un01G010400.1	HORVU.MOREX.r3.1HG0004230.1		TraesCS1A03G0063500.1	TraesCS1B03G0066900LC.1	TraesCS1D03G0049900.1
HORVU.HK2.r1.1HG0001920				TraesCS1A03G0100400.1
HORVU.HK2.r1.1HG0001930	Horvu_HAR_Un01G011100.1	HORVU.MOREX.r3.1HG0004240.1		TraesCS1A03G0063400.1	TraesCS1B03G0067300.1	TraesCS1D03G0049600.1
HORVU.HK2.r1.1HG0001940	Horvu_HAR_Un01G011000.1	HORVU.MOREX.r3.1HG0004260.1		TraesCS1A03G0099800.1
HORVU.HK2.r1.1HG0001950
HORVU.HK2.r1.1HG0001960	Horvu_HAR_Un01G167600.1	HORVU.MOREX.r3.1HG0004290.1.CDS1		TraesCS1A03G0098300.1	TraesCS1B03G0069200.1	TraesCS1D03G0052800.1
HORVU.HK2.r1.1HG0001970
HORVU.HK2.r1.1HG0001980			Os03t0700200-01			TraesCS1D03G0053800LC.1
HORVU.HK2.r1.1HG0001990		HORVU.MOREX.r3.1HG0004300.1			TraesCS1B03G0068600.1	TraesCS1D03G0053300.1
HORVU.HK2.r1.1HG0002000
HORVU.HK2.r1.1HG0002010
HORVU.HK2.r1.1HG0002020
HORVU.HK2.r1.1HG0002030
HORVU.HK2.r1.1HG0002040
HORVU.HK2.r1.1HG0002050
HORVU.HK2.r1.1HG0002060
HORVU.HK2.r1.1HG0002070
HORVU.HK2.r1.1HG0002080	Horvu_HAR_1H01G022000.1	HORVU.MOREX.r3.1HG0004540.1	Os05t0109600-01	TraesCS1A03G0066300.1	TraesCS1B03G0072800.1	TraesCS1D03G0055200.1
HORVU.HK2.r1.1HG0002090	Horvu_HAR_1H01G022100.1	HORVU.MOREX.r3.1HG0004550.1.CDS1		TraesCS1A03G0066800LC.1	TraesCS1B03G0072900LC.1	TraesCS1D03G0055300LC.1
HORVU.HK2.r1.1HG0002100	Horvu_HAR_1H01G022200.1	HORVU.MOREX.r3.1HG0004560.1	Os05t0594700-02	TraesCS1A03G0066600.1	TraesCS1B03G0073000.1	TraesCS1D03G0055500.1
HORVU.HK2.r1.1HG0002110		HORVU.MOREX.r3.1HG0004610.1.CDS1
HORVU.HK2.r1.1HG0002120	Horvu_HAR_1H01G022500.1
HORVU.HK2.r1.1HG0002130				TraesCS1A03G0068300.1	TraesCS1B03G0074700.1	TraesCS1D03G0058700.1
HORVU.HK2.r1.1HG0002140
HORVU.HK2.r1.1HG0002150	Horvu_HAR_1H01G022800.1	HORVU.MOREX.r3.1HG0004670.1.CDS1				TraesCS1D03G0058900.1
HORVU.HK2.r1.1HG0002160	Horvu_HAR_1H01G023000.1
HORVU.HK2.r1.1HG0002170	Horvu_HAR_1H01G023200.1	HORVU.MOREX.r3.1HG0004730.1.CDS1	Os05t0110000-01	TraesCS1A03G0067500.1	TraesCS1B03G0074000.1	TraesCS1D03G0057500.1
HORVU.HK2.r1.1HG0002180	Horvu_HAR_1H01G023300.1	HORVU.MOREX.r3.1HG0004780.1.CDS1		TraesCS1A03G0067300.1		TraesCS1D03G0056900.1
HORVU.HK2.r1.1HG0002190	Horvu_HAR_2H01G327500.1	HORVU.MOREX.r3.2HG0148520.1		TraesCS2A03G0040100LC.1	TraesCS2B03G0089500LC.1	TraesCS7D03G0360100LC.1
HORVU.HK2.r1.1HG0002200	Horvu_HAR_1H01G023400.1
HORVU.HK2.r1.1HG0002210
HORVU.HK2.r1.1HG0002220
HORVU.HK2.r1.1HG0002230
HORVU.HK2.r1.1HG0002240
HORVU.HK2.r1.1HG0002250
HORVU.HK2.r1.1HG0002260	Horvu_HAR_1H01G023800.1	HORVU.MOREX.r3.1HG0004870.1	Os05t0110500-02	TraesCS1A03G0069000.1	TraesCS1B03G0075200.1	TraesCS1D03G0059700.1
HORVU.HK2.r1.1HG0002270	Horvu_HAR_1H01G024200.1		Os05t0110800-02	TraesCS1A03G0069300.1	TraesCS1B03G0076300.1	TraesCS1D03G0060100.1
HORVU.HK2.r1.1HG0002280	Horvu_HAR_1H01G024500.1	HORVU.MOREX.r3.1HG0004940.1		TraesCS1A03G0070500.1	TraesCS1B03G0078300.1	TraesCS1D03G0061400.1
HORVU.HK2.r1.1HG0002290
HORVU.HK2.r1.1HG0002300
HORVU.HK2.r1.1HG0002310
HORVU.HK2.r1.1HG0002320
HORVU.HK2.r1.1HG0002330	Horvu_HAR_1H01G025600.1	HORVU.MOREX.r3.1HG0005090.1		TraesCS1A03G0070900.1	TraesCS1B03G0077900.1	TraesCS1D03G0061600.1
HORVU.HK2.r1.1HG0002340	Horvu_HAR_1H01G025700.1	HORVU.MOREX.r3.1HG0005110.1.CDS1		TraesCS1A03G0071700.1	TraesCS1B03G0078800.1	TraesCS1D03G0062500.1
HORVU.HK2.r1.1HG0002350	Horvu_HAR_1H01G026100.1	HORVU.MOREX.r3.1HG0005200.1.CDS1
HORVU.HK2.r1.1HG0002360	Horvu_HAR_1H01G026200.1	HORVU.MOREX.r3.1HG0005210.1		TraesCS1A03G0072200.1	TraesCS1B03G0084500.1	TraesCS1D03G0063500.1
HORVU.HK2.r1.1HG0002370
HORVU.HK2.r1.1HG0002380
HORVU.HK2.r1.1HG0002390
HORVU.HK2.r1.1HG0002400
HORVU.HK2.r1.1HG0002410
HORVU.HK2.r1.1HG0002420
HORVU.HK2.r1.1HG0002430
HORVU.HK2.r1.1HG0002440
HORVU.HK2.r1.1HG0002450	Horvu_HAR_1H01G026900.1	HORVU.MOREX.r3.1HG0005230.1.CDS1		TraesCS1A03G0072500.1	TraesCS1B03G0083800.1	TraesCS1D03G0063400.1
HORVU.HK2.r1.1HG0002460				TraesCS2A03G0451400LC.1
HORVU.HK2.r1.1HG0002470	Horvu_HAR_1H01G027100.1	HORVU.MOREX.r3.1HG0005360.1	Os10t0208500-02	TraesCS1A03G0073200.1	TraesCS1B03G0083000.1
HORVU.HK2.r1.1HG0002480	Horvu_HAR_1H01G027200.1	HORVU.MOREX.r3.1HG0005370.1	Os05t0111000-01	TraesCS1A03G0073300.2	TraesCS1B03G0083100.1
HORVU.HK2.r1.1HG0002490
HORVU.HK2.r1.1HG0002500	Horvu_HAR_1H01G027400.1	HORVU.MOREX.r3.1HG0005400.1	Os08t0176800-01	TraesCS1A03G0073700.1	TraesCS1B03G0084700.1	TraesCS1D03G0064100.1
HORVU.HK2.r1.1HG0002510
HORVU.HK2.r1.1HG0002520
HORVU.HK2.r1.1HG0002530
HORVU.HK2.r1.1HG0002540
HORVU.HK2.r1.1HG0002550
HORVU.HK2.r1.1HG0002560	Horvu_HAR_1H01G028700.1			TraesCS1A03G0074700LC.1
HORVU.HK2.r1.1HG0002570
HORVU.HK2.r1.1HG0002580
HORVU.HK2.r1.1HG0002590
HORVU.HK2.r1.1HG0002600						TraesCS1D03G0011700.1
HORVU.HK2.r1.1HG0002610
HORVU.HK2.r1.1HG0002620
HORVU.HK2.r1.1HG0002630
HORVU.HK2.r1.1HG0002640				TraesCS1A03G0075700.1
HORVU.HK2.r1.1HG0002650		HORVU.MOREX.r3.1HG0005580.1		TraesCS1A03G0076000.1	TraesCS1B03G0086900.1	TraesCS1D03G0066300.1
HORVU.HK2.r1.1HG0002660	Horvu_HAR_1H01G028900.1	HORVU.MOREX.r3.1HG0005590.1	Os05t0111200-01	TraesCS1A03G0076400.1		TraesCS1D03G0066300.2
HORVU.HK2.r1.1HG0002670	Horvu_HAR_1H01G029000.1	HORVU.MOREX.r3.1HG0005600.1	Os05t0111300-01		TraesCS1B03G0086800.1	TraesCS1D03G0066100.1
HORVU.HK2.r1.1HG0002680	Horvu_HAR_1H01G029100.1	HORVU.MOREX.r3.1HG0005610.1		TraesCS1A03G0076600.1	TraesCS1B03G0086700.1	TraesCS1D03G0066000LC.1
HORVU.HK2.r1.1HG0002690	Horvu_HAR_1H01G029200.1	HORVU.MOREX.r3.1HG0005620.1		TraesCS1A03G0076700.1	TraesCS1B03G0086600.1	TraesCS1D03G0065900.1
HORVU.HK2.r1.1HG0002700	Horvu_HAR_1H01G029600.1	HORVU.MOREX.r3.1HG0005660.1.CDS1
HORVU.HK2.r1.1HG0002710
HORVU.HK2.r1.1HG0002720
HORVU.HK2.r1.1HG0002730	Horvu_HAR_1H01G030600.1	HORVU.MOREX.r3.1HG0005770.1		TraesCS1A03G0079100.1	TraesCS1B03G0095600.1	TraesCS1D03G0068700.1
HORVU.HK2.r1.1HG0002740	Horvu_HAR_1H01G030800.1	HORVU.MOREX.r3.1HG0005790.1.CDS1	Os05t0112101-01	TraesCS1A03G0081200.1	TraesCS1B03G0097100.1	TraesCS1D03G0070700.1
HORVU.HK2.r1.1HG0002750
HORVU.HK2.r1.1HG0002760
HORVU.HK2.r1.1HG0002770
HORVU.HK2.r1.1HG0002780
HORVU.HK2.r1.1HG0002790	Horvu_HAR_1H01G031000.1		Os05t0211100-02	TraesCS1A03G0080500.1	TraesCS2B03G0550600.1	TraesCS2D03G0448100.1
HORVU.HK2.r1.1HG0002800
HORVU.HK2.r1.1HG0002810				TraesCS1A03G0082200LC.1
HORVU.HK2.r1.1HG0002820
HORVU.HK2.r1.1HG0002830	Horvu_HAR_1H01G031300.1	HORVU.MOREX.r3.1HG0006070.1		TraesCS1A03G0082400LC.1	TraesCS1B03G0099000.1	TraesCS1D03G0072000.1
HORVU.HK2.r1.1HG0002840
HORVU.HK2.r1.1HG0002850		HORVU.MOREX.r3.1HG0006100.1	Os10t0335000-01		TraesCS1B03G0033700LC.1	TraesCS1D03G0012700.1
HORVU.HK2.r1.1HG0002860
HORVU.HK2.r1.1HG0002870
HORVU.HK2.r1.1HG0002880
HORVU.HK2.r1.1HG0002890					TraesCS1B03G0099500LC.1	TraesCS7D03G0306300LC.1
HORVU.HK2.r1.1HG0002900	Horvu_HAR_1H01G031900.1	HORVU.MOREX.r3.1HG0006210.1		TraesCS1A03G0083200.1		TraesCS1D03G0073000.1
HORVU.HK2.r1.1HG0002910	Horvu_HAR_1H01G032400.1	HORVU.MOREX.r3.1HG0006340.1	Os05t0113000-01	TraesCS1A03G0084400.1	TraesCS1B03G0101300.2	TraesCS1D03G0074000.2
HORVU.HK2.r1.1HG0002920
HORVU.HK2.r1.1HG0002930					TraesCS1B03G0103600LC.1	TraesCS1D03G0074100.1
HORVU.HK2.r1.1HG0002940
HORVU.HK2.r1.1HG0002950
HORVU.HK2.r1.1HG0002960
HORVU.HK2.r1.1HG0002970
HORVU.HK2.r1.1HG0002980
HORVU.HK2.r1.1HG0002990	Horvu_HAR_1H01G032600.1	HORVU.MOREX.r3.1HG0006400.1	Os07t0194800-02	TraesCS1A03G0085000.1	TraesCS1B03G0103700.1	TraesCS1D03G0074600.1
HORVU.HK2.r1.1HG0003000	Horvu_HAR_1H01G032800.1	HORVU.MOREX.r3.1HG0006420.1.CDS1		TraesCS1A03G0038800.1	TraesCS1B03G0041000.1	TraesCS1D03G0029700.1
HORVU.HK2.r1.1HG0003010	Horvu_HAR_1H01G033100.1	HORVU.MOREX.r3.1HG0006450.1.CDS1		TraesCS1A03G0088000.1	TraesCS1B03G0106300.1
HORVU.HK2.r1.1HG0003020	Horvu_HAR_1H01G033300.1	HORVU.MOREX.r3.1HG0006480.1	Os05t0113300-01	TraesCS1A03G0089100.2	TraesCS1B03G0107500.1	TraesCS1D03G0078100.1
HORVU.HK2.r1.1HG0003030	Horvu_HAR_1H01G033700.1	HORVU.MOREX.r3.1HG0006570.1	Os05t0113400-01	TraesCS1A03G0089900LC.1	TraesCS1B03G0109100LC.1	TraesCS1D03G0079900LC.1
HORVU.HK2.r1.1HG0003040	Horvu_HAR_1H01G034000.1	HORVU.MOREX.r3.1HG0006610.1		TraesCS1A03G0090500.1	TraesCS1B03G0109500.1	TraesCS1D03G0080500.1
HORVU.HK2.r1.1HG0003050
HORVU.HK2.r1.1HG0003060
HORVU.HK2.r1.1HG0003070	Horvu_HAR_1H01G034400.1	HORVU.MOREX.r3.1HG0006650.1		TraesCS1A03G0090800.1		TraesCS1D03G0080700.1
HORVU.HK2.r1.1HG0003080	Horvu_HAR_1H01G034600.1	HORVU.MOREX.r3.1HG0006690.1	Os07t0413700-01	TraesCS1A03G0091000.1	TraesCS1B03G0109900.3	TraesCS1D03G0080900.3
HORVU.HK2.r1.1HG0003090
HORVU.HK2.r1.1HG0003100
HORVU.HK2.r1.1HG0003110
HORVU.HK2.r1.1HG0003120
HORVU.HK2.r1.1HG0003130
HORVU.HK2.r1.1HG0003140	Horvu_HAR_1H01G036400.1	HORVU.MOREX.r3.1HG0007160.1		TraesCS1A03G0093500.1	TraesCS1B03G0116100.2	TraesCS1D03G0082900.1
HORVU.HK2.r1.1HG0003150			Os10t0181700-02
HORVU.HK2.r1.1HG0003160	Horvu_HAR_1H01G036500.1	HORVU.MOREX.r3.1HG0007170.1				TraesCS1D03G0083000.1
HORVU.HK2.r1.1HG0003170	Horvu_HAR_1H01G036700.1	HORVU.MOREX.r3.1HG0007200.1	Os06t0256500-01	TraesCS1A03G0096700.1	TraesCS1B03G0121200.1	TraesCS1D03G0083800.1
HORVU.HK2.r1.1HG0003180	Horvu_HAR_1H01G036900.1	HORVU.MOREX.r3.1HG0007230.1	Os05t0114500-01	TraesCS1A03G0096400.1	TraesCS1B03G0121000.1	TraesCS1D03G0084000.1
HORVU.HK2.r1.1HG0003190	Horvu_HAR_1H01G037000.1	HORVU.MOREX.r3.1HG0007240.1.CDS1	Os05t0114400-01	TraesCS1A03G0096300.1	TraesCS1B03G0120400.1	TraesCS1D03G0084200.1
HORVU.HK2.r1.1HG0003200	Horvu_HAR_1H01G037100.1	HORVU.MOREX.r3.1HG0007250.1.CDS1		TraesCS1A03G0096200.1	TraesCS1B03G0120100.1	TraesCS1D03G0084500.1
HORVU.HK2.r1.1HG0003210
HORVU.HK2.r1.1HG0003220
HORVU.HK2.r1.1HG0003230				TraesCS1A03G0094800.1	TraesCS6B03G0437700.1
HORVU.HK2.r1.1HG0003240
HORVU.HK2.r1.1HG0003250
HORVU.HK2.r1.1HG0003260
HORVU.HK2.r1.1HG0003270	Horvu_HAR_1H01G039300.1	HORVU.MOREX.r3.1HG0007360.1	Os05t0114100-00	TraesCS1A03G0093700.1	TraesCS1B03G0117100.1
HORVU.HK2.r1.1HG0003280	Horvu_HAR_1H01G039200.1	HORVU.MOREX.r3.1HG0007370.1		TraesCS1A03G0093300.2	TraesCS1B03G0116000.2	TraesCS1D03G0082800.4
HORVU.HK2.r1.1HG0003290		HORVU.MOREX.r3.3HG0228400.1			TraesCS3B03G1523800.1
HORVU.HK2.r1.1HG0003300		HORVU.MOREX.r3.1HG0007460.1
HORVU.HK2.r1.1HG0003310
HORVU.HK2.r1.1HG0003320	Horvu_HAR_1H01G038700.1	HORVU.MOREX.r3.1HG0007520.1.CDS1		TraesCS1A03G0100500LC.1		TraesCS1D03G0086800.1
HORVU.HK2.r1.1HG0003330
HORVU.HK2.r1.1HG0003340	Horvu_HAR_1H01G038100.1	HORVU.MOREX.r3.1HG0007590.1		TraesCS1A03G0078000.1		TraesCS1D03G0068200.1
HORVU.HK2.r1.1HG0003350	Horvu_HAR_1H01G038000.1	HORVU.MOREX.r3.1HG0007600.1		TraesCS1A03G0112500.1	TraesCS1B03G0145400.1	TraesCS1D03G0101300.1
HORVU.HK2.r1.1HG0003360	Horvu_HAR_1H01G037700.1		Os05t0120900-01	TraesCS1A03G0112400.1	TraesCS1B03G0144500.1	TraesCS1D03G0100600.1
HORVU.HK2.r1.1HG0003370
HORVU.HK2.r1.1HG0003380	Horvu_HAR_1H01G040000.1			TraesCS3A03G0163900.1
HORVU.HK2.r1.1HG0003390	Horvu_HAR_1H01G040800.1	HORVU.MOREX.r3.1HG0007900.1
HORVU.HK2.r1.1HG0003400
HORVU.HK2.r1.1HG0003410
HORVU.HK2.r1.1HG0003420
HORVU.HK2.r1.1HG0003430
HORVU.HK2.r1.1HG0003440
HORVU.HK2.r1.1HG0003450
HORVU.HK2.r1.1HG0003460
HORVU.HK2.r1.1HG0003470
HORVU.HK2.r1.1HG0003480
HORVU.HK2.r1.1HG0003490
HORVU.HK2.r1.1HG0003500	Horvu_HAR_1H01G042400.1			TraesCS1A03G0048800.1
HORVU.HK2.r1.1HG0003510
HORVU.HK2.r1.1HG0003520	Horvu_HAR_1H01G042800.1	HORVU.MOREX.r3.1HG0008310.1
HORVU.HK2.r1.1HG0003530		HORVU.MOREX.r3.1HG0008320.1
HORVU.HK2.r1.1HG0003540
HORVU.HK2.r1.1HG0003550
HORVU.HK2.r1.1HG0003560				TraesCS1A03G0007000LC.1		TraesCS1D03G0001900LC.1
HORVU.HK2.r1.1HG0003570
HORVU.HK2.r1.1HG0003580				TraesCS5A03G1291000.1	TraesCS4B03G0991800.1
HORVU.HK2.r1.1HG0003590
HORVU.HK2.r1.1HG0003600
HORVU.HK2.r1.1HG0003610
HORVU.HK2.r1.1HG0003620
HORVU.HK2.r1.1HG0003630
HORVU.HK2.r1.1HG0003640
HORVU.HK2.r1.1HG0003650
HORVU.HK2.r1.1HG0003660
HORVU.HK2.r1.1HG0003670
HORVU.HK2.r1.1HG0003680	Horvu_HAR_1H01G044000.1	HORVU.MOREX.r3.1HG0008440.1	Os05t0116100-01	TraesCS1A03G0109100.1	TraesCS1B03G0139900.2	TraesCS1D03G0096500LC.1
HORVU.HK2.r1.1HG0003690	Horvu_HAR_1H01G044100.1	HORVU.MOREX.r3.1HG0008450.1	Os05t0116000-02	TraesCS1A03G0109300.1	TraesCS1B03G0139600.1
HORVU.HK2.r1.1HG0003700	Horvu_HAR_1H01G044200.1	HORVU.MOREX.r3.1HG0008460.1			TraesCS1B03G0139100LC.1	TraesCS1D03G0096300.2
HORVU.HK2.r1.1HG0003710	Horvu_HAR_1H01G044700.1	HORVU.MOREX.r3.1HG0008510.2	Os05t0115900-01	TraesCS1A03G0108500.1	TraesCS1B03G0138600.1	TraesCS1D03G0095800.1
HORVU.HK2.r1.1HG0003720	Horvu_HAR_1H01G044800.1	HORVU.MOREX.r3.1HG0008520.1	Os05t0115800-01	TraesCS1A03G0108300.2	TraesCS1B03G0138400.1	TraesCS1D03G0095600.2
HORVU.HK2.r1.1HG0003730
HORVU.HK2.r1.1HG0003740
HORVU.HK2.r1.1HG0003750
HORVU.HK2.r1.1HG0003760
HORVU.HK2.r1.1HG0003770	Horvu_HAR_1H01G045800.1	HORVU.MOREX.r3.1HG0008630.1	Os05t0345700-01	TraesCS1A03G0107000.1		TraesCS1D03G0094100LC.1
HORVU.HK2.r1.1HG0003780
HORVU.HK2.r1.1HG0003790	Horvu_HAR_1H01G046400.1	HORVU.MOREX.r3.1HG0008680.1		TraesCS1A03G0105600.1	TraesCS1B03G0133400LC.1	TraesCS1D03G0092000LC.1
HORVU.HK2.r1.1HG0003800
HORVU.HK2.r1.1HG0003810
HORVU.HK2.r1.1HG0003820
HORVU.HK2.r1.1HG0003830
HORVU.HK2.r1.1HG0003840
HORVU.HK2.r1.1HG0003850	Horvu_HAR_1H01G049100.1	HORVU.MOREX.r3.1HG0008890.1	Os02t0324300-01	TraesCS1A03G0103400.1	TraesCS1B03G0131000.1	TraesCS1D03G0090700.1
HORVU.HK2.r1.1HG0003860	Horvu_HAR_1H01G048600.1	HORVU.MOREX.r3.1HG0008950.1.CDS1	Os08t0565700-01	TraesCS1A03G0102900.1	TraesCS1B03G0130700.1	TraesCS1D03G0090300.1
HORVU.HK2.r1.1HG0003870		HORVU.MOREX.r3.1HG0009020.1
HORVU.HK2.r1.1HG0003880
HORVU.HK2.r1.1HG0003890	Horvu_HAR_1H01G047600.1	HORVU.MOREX.r3.1HG0009110.1
HORVU.HK2.r1.1HG0003900	Horvu_HAR_1H01G047500.1	HORVU.MOREX.r3.1HG0009120.1			TraesCS1B03G0128900.1	TraesCS1D03G0087700LC.1
HORVU.HK2.r1.1HG0003910	Horvu_HAR_1H01G047300.1	HORVU.MOREX.r3.1HG0009210.1.CDS1		TraesCS1A03G0100900.1	TraesCS1B03G0124900.1	TraesCS1D03G0088500.1
HORVU.HK2.r1.1HG0003920
HORVU.HK2.r1.1HG0003930
HORVU.HK2.r1.1HG0003940
HORVU.HK2.r1.1HG0003950		HORVU.MOREX.r3.1HG0009400.1		TraesCS1A03G0017200.1		TraesCS1D03G0007700.1
HORVU.HK2.r1.1HG0003960
HORVU.HK2.r1.1HG0003970
HORVU.HK2.r1.1HG0003980	Horvu_HAR_1H01G050000.1	HORVU.MOREX.r3.1HG0009420.1		TraesCS1A03G0114300.3	TraesCS1B03G0148700.2	TraesCS1D03G0101900.2
HORVU.HK2.r1.1HG0003990	Horvu_HAR_1H01G050200.1	HORVU.MOREX.r3.1HG0009450.1	Os03t0381500-01	TraesCS1A03G0114600.1	TraesCS1B03G0151000.1	TraesCS1D03G0102200.1
HORVU.HK2.r1.1HG0004000	Horvu_HAR_1H01G050300.1	HORVU.MOREX.r3.1HG0009460.1.CDS1			TraesCS1B03G0152600.1	TraesCS1D03G0103400.1
HORVU.HK2.r1.1HG0004010	Horvu_HAR_1H01G050400.1	HORVU.MOREX.r3.1HG0009470.1
HORVU.HK2.r1.1HG0004020
HORVU.HK2.r1.1HG0004030
HORVU.HK2.r1.1HG0004040
HORVU.HK2.r1.1HG0004050
HORVU.HK2.r1.1HG0004060	Horvu_HAR_1H01G051200.1	HORVU.MOREX.r3.1HG0009760.1.CDS1		TraesCS1A03G0116400.1	TraesCS1B03G0153200.1	TraesCS1D03G0104600.1
HORVU.HK2.r1.1HG0004070
HORVU.HK2.r1.1HG0004080
HORVU.HK2.r1.1HG0004090	Horvu_HAR_Un01G057200.1	HORVU.MOREX.r3.1HG0009930.1.CDS1
HORVU.HK2.r1.1HG0004100
HORVU.HK2.r1.1HG0004110	Horvu_HAR_Un01G057300.1	HORVU.MOREX.r3.5HG0478130.1
HORVU.HK2.r1.1HG0004120
HORVU.HK2.r1.1HG0004130	Horvu_HAR_1H01G052600.1	HORVU.MOREX.r3.1HG0010330.1.CDS1	Os05t0120300-01	TraesCS1A03G0117300.1	TraesCS1B03G0157100.1	TraesCS1D03G0106000.1
HORVU.HK2.r1.1HG0004140				TraesCS1A03G0118000LC.1	TraesCS1B03G0157400.1	TraesCS1D03G0107200.1
HORVU.HK2.r1.1HG0004150	Horvu_HAR_1H01G053100.1	HORVU.MOREX.r3.1HG0010380.1.CDS1	Os05t0544900-01	TraesCS1A03G0118900.1	TraesCS7B03G1340900.1	TraesCS1D03G0113200.1
HORVU.HK2.r1.1HG0004160	Horvu_HAR_1H01G053200.1
HORVU.HK2.r1.1HG0004170
HORVU.HK2.r1.1HG0004180
HORVU.HK2.r1.1HG0004190
HORVU.HK2.r1.1HG0004200
HORVU.HK2.r1.1HG0004210	Horvu_HAR_1H01G053600.1	HORVU.MOREX.r3.1HG0010470.1	Os05t0120100-01	TraesCS1A03G0120100.1	TraesCS1B03G0164300.2	TraesCS1D03G0113900.1
HORVU.HK2.r1.1HG0004220
HORVU.HK2.r1.1HG0004230	Horvu_HAR_1H01G054400.1	HORVU.MOREX.r3.1HG0010530.1	Os10t0159800-01	TraesCS1A03G0121700.1	TraesCS1B03G0165400.1	TraesCS1D03G0115300.1
HORVU.HK2.r1.1HG0004240
HORVU.HK2.r1.1HG0004250	Horvu_HAR_1H01G054700.1	HORVU.MOREX.r3.1HG0010600.1.CDS1		TraesCS1A03G0121800.1	TraesCS1B03G0165900.1	TraesCS1D03G0116200.1
HORVU.HK2.r1.1HG0004260	Horvu_HAR_1H01G054800.1	HORVU.MOREX.r3.1HG0010610.1.CDS1	Os06t0308200-01	TraesCS1A03G0122000.1	TraesCS1B03G0166000.1	TraesCS1D03G0116300.1
HORVU.HK2.r1.1HG0004270	Horvu_HAR_1H01G054900.1	HORVU.MOREX.r3.1HG0010640.1		TraesCS1A03G0122200.1	TraesCS1B03G0166700.1	TraesCS1D03G0116400.1
HORVU.HK2.r1.1HG0004280
HORVU.HK2.r1.1HG0004290	Horvu_HAR_1H01G055000.1	HORVU.MOREX.r3.1HG0010650.1			TraesCS1B03G0167800.1
HORVU.HK2.r1.1HG0004300
HORVU.HK2.r1.1HG0004310
HORVU.HK2.r1.1HG0004320
HORVU.HK2.r1.1HG0004330
HORVU.HK2.r1.1HG0004340	Horvu_HAR_1H01G055100.1	HORVU.MOREX.r3.1HG0010660.1	Os02t0629800-01	TraesCS1A03G0123400.1	TraesCS1B03G0169000LC.1	TraesCS1D03G0116600.1
HORVU.HK2.r1.1HG0004350
HORVU.HK2.r1.1HG0004360
HORVU.HK2.r1.1HG0004370	Horvu_HAR_1H01G055900.1		Os12t0504900-00			TraesCS1D03G0259000.1
HORVU.HK2.r1.1HG0004380
HORVU.HK2.r1.1HG0004390	Horvu_HAR_1H01G055700.1			TraesCS1A03G0125000.2	TraesCS1B03G0172700.1	TraesCS1D03G0118100.2
HORVU.HK2.r1.1HG0004400	Horvu_HAR_1H01G055500.1	HORVU.MOREX.r3.1HG0010790.1	Os05t0119400-00	TraesCS1A03G0125200.1	TraesCS1B03G0172800.1	TraesCS1D03G0118200.1
HORVU.HK2.r1.1HG0004410	Horvu_HAR_1H01G055400.1	HORVU.MOREX.r3.1HG0010800.1		TraesCS5A03G0700800.1	TraesCS5B03G0736800.1	TraesCS5D03G0667200.1
HORVU.HK2.r1.1HG0004420					TraesCS1B03G0173400.1	TraesCS1D03G0118700LC.1
HORVU.HK2.r1.1HG0004430	Horvu_HAR_1H01G056300.1	HORVU.MOREX.r3.1HG0010890.1		TraesCS1A03G0127500.1	TraesCS1B03G0173600.2	TraesCS1D03G0118800.2
HORVU.HK2.r1.1HG0004440
HORVU.HK2.r1.1HG0004450
HORVU.HK2.r1.1HG0004460	Horvu_HAR_1H01G056700.1	HORVU.MOREX.r3.1HG0010970.1	Os05t0118700-01	TraesCS1A03G0127900.1	TraesCS1B03G0175300.1	TraesCS1D03G0119300.1
HORVU.HK2.r1.1HG0004470
HORVU.HK2.r1.1HG0004480	Horvu_HAR_1H01G056900.1	HORVU.MOREX.r3.1HG0010980.1
HORVU.HK2.r1.1HG0004490				TraesCS1A03G0130100.1		TraesCS1D03G0121000.1
HORVU.HK2.r1.1HG0004500
HORVU.HK2.r1.1HG0004510
HORVU.HK2.r1.1HG0004520
HORVU.HK2.r1.1HG0004530		HORVU.MOREX.r3.1HG0011010.1.CDS1
HORVU.HK2.r1.1HG0004540	Horvu_HAR_1H01G057300.1	HORVU.MOREX.r3.1HG0011020.1		TraesCS1A03G0129100.1	TraesCS1B03G0176400.1	TraesCS1D03G0119600.1
HORVU.HK2.r1.1HG0004550	Horvu_HAR_1H01G057900.1	HORVU.MOREX.r3.1HG0011140.1		TraesCS1A03G0134500.1	TraesCS1B03G0181600.1	TraesCS1D03G0121500.1
HORVU.HK2.r1.1HG0004560	Horvu_HAR_1H01G058100.1	HORVU.MOREX.r3.1HG0011180.1.CDS1	Os05t0117864-01	TraesCS1A03G0134700.1	TraesCS1B03G0182400.1	TraesCS1D03G0122200.1
HORVU.HK2.r1.1HG0004570
HORVU.HK2.r1.1HG0004580
HORVU.HK2.r1.1HG0004590
HORVU.HK2.r1.1HG0004600	Horvu_HAR_1H01G058900.1	HORVU.MOREX.r3.1HG0011280.1	Os08t0567100-01	TraesCS1A03G0136100.1	TraesCS1B03G0184400.1	TraesCS1D03G0123400.1
HORVU.HK2.r1.1HG0004610
HORVU.HK2.r1.1HG0004620
HORVU.HK2.r1.1HG0004630
HORVU.HK2.r1.1HG0004640	Horvu_HAR_1H01G059100.1	HORVU.MOREX.r3.1HG0011360.1	Os05t0121000-02	TraesCS1A03G0135800.1	TraesCS1B03G0184000.1	TraesCS1D03G0123100.1
HORVU.HK2.r1.1HG0004650	Horvu_HAR_1H01G059300.1	HORVU.MOREX.r3.1HG0011380.1	Os05t0121400-02	TraesCS1A03G0135500.2	TraesCS1B03G0183700.1	TraesCS1D03G0122800.3
HORVU.HK2.r1.1HG0004660	Horvu_HAR_1H01G059400.1	HORVU.MOREX.r3.1HG0011400.1.CDS1		TraesCS1A03G0135200.1	TraesCS1B03G0186400.1	TraesCS1D03G0123900.1
HORVU.HK2.r1.1HG0004670	Horvu_HAR_1H01G059700.1	HORVU.MOREX.r3.1HG0011450.1.CDS1
HORVU.HK2.r1.1HG0004680
HORVU.HK2.r1.1HG0004690
HORVU.HK2.r1.1HG0004700		HORVU.MOREX.r3.1HG0011590.1.CDS1	Os04t0351333-00
HORVU.HK2.r1.1HG0004710	Horvu_HAR_Un01G040500.1	HORVU.MOREX.r3.1HG0011680.1.CDS1
HORVU.HK2.r1.1HG0004720	Horvu_HAR_Un01G141900.1	HORVU.MOREX.r3.1HG0011760.1.CDS1
HORVU.HK2.r1.1HG0004730
HORVU.HK2.r1.1HG0004740
HORVU.HK2.r1.1HG0004750
HORVU.HK2.r1.1HG0004760	Horvu_HAR_1H01G060100.1	HORVU.MOREX.r3.1HG0011790.1.CDS1		TraesCS1A03G0137400.1	TraesCS1B03G0186700.1
HORVU.HK2.r1.1HG0004770	Horvu_HAR_1H01G060700.1	HORVU.MOREX.r3.1HG0011900.1	Os09t0567900-01	TraesCS1A03G0138300.1	TraesCS1B03G0187500.1	TraesCS1D03G0125400.1
HORVU.HK2.r1.1HG0004780
HORVU.HK2.r1.1HG0004790	Horvu_HAR_1H01G060900.1		Os11t0412484-01	TraesCS1A03G0138900.1	TraesCS1B03G0188600.1	TraesCS1D03G0125900.1
HORVU.HK2.r1.1HG0004800	Horvu_HAR_1H01G061100.1	HORVU.MOREX.r3.1HG0011960.1.CDS1	Os03t0356900-01	TraesCS1A03G0139300.1	TraesCS1B03G0188700.1	TraesCS1D03G0126000LC.1
HORVU.HK2.r1.1HG0004810
HORVU.HK2.r1.1HG0004820
HORVU.HK2.r1.1HG0004830	Horvu_HAR_1H01G061200.1	HORVU.MOREX.r3.1HG0011970.1.CDS1
HORVU.HK2.r1.1HG0004840
HORVU.HK2.r1.1HG0004850	Horvu_HAR_1H01G061300.1	HORVU.MOREX.r3.1HG0012020.1
HORVU.HK2.r1.1HG0004860
HORVU.HK2.r1.1HG0004870
HORVU.HK2.r1.1HG0004880
HORVU.HK2.r1.1HG0004890
HORVU.HK2.r1.1HG0004900
HORVU.HK2.r1.1HG0004910
HORVU.HK2.r1.1HG0004920	Horvu_HAR_1H01G062200.1	HORVU.MOREX.r3.1HG0012100.1.CDS1	Os01t0380800-00	TraesCS1A03G0139400.1	TraesCS1B03G0190900.1	TraesCS1D03G0127600.1
HORVU.HK2.r1.1HG0004930
HORVU.HK2.r1.1HG0004940
HORVU.HK2.r1.1HG0004950
HORVU.HK2.r1.1HG0004960					TraesCS7B03G0573200LC.1
HORVU.HK2.r1.1HG0004970						TraesCS1D03G0129500.1
HORVU.HK2.r1.1HG0004980				TraesCS1A03G0141800LC.1	TraesCS1B03G0193200LC.1
HORVU.HK2.r1.1HG0004990	Horvu_HAR_1H01G063600.1	HORVU.MOREX.r3.1HG0012330.1	Os05t0121800-01	TraesCS1A03G0142200.3	TraesCS1B03G0193900.1	TraesCS1D03G0130200.1
HORVU.HK2.r1.1HG0005000						TraesCS5D03G1216200LC.1
HORVU.HK2.r1.1HG0005010
HORVU.HK2.r1.1HG0005020					TraesCS1B03G0222100LC.1
HORVU.HK2.r1.1HG0005030
HORVU.HK2.r1.1HG0005040
HORVU.HK2.r1.1HG0005050
HORVU.HK2.r1.1HG0005060
HORVU.HK2.r1.1HG0005070	Horvu_HAR_1H01G066700.1	HORVU.MOREX.r3.1HG0012870.1.CDS1				TraesCS1D03G0132400LC.1
HORVU.HK2.r1.1HG0005080	Horvu_HAR_1H01G554600.1	HORVU.MOREX.r3.1HG0091780.1		TraesCS2A03G1068900LC.1	TraesCS6B03G0606500.1	TraesCS1D03G0387100.1
HORVU.HK2.r1.1HG0005090	Horvu_HAR_1H01G066600.1	HORVU.MOREX.r3.1HG0012860.1.CDS1	Os05t0122500-00		TraesCS1B03G0197100.1	TraesCS1D03G0132300.1
HORVU.HK2.r1.1HG0005100	Horvu_HAR_1H01G066500.1	HORVU.MOREX.r3.1HG0012850.1.CDS1		TraesCS1A03G0144800.1	TraesCS1B03G0196800.1	TraesCS1D03G0132200.1
HORVU.HK2.r1.1HG0005110	Horvu_HAR_1H01G066300.1	HORVU.MOREX.r3.1HG0012760.1		TraesCS1A03G0144300.1	TraesCS1B03G0355100.2	TraesCS1D03G0132000.1
HORVU.HK2.r1.1HG0005120	Horvu_HAR_1H01G066200.1	HORVU.MOREX.r3.1HG0012730.1	Os05t0332600-01	TraesCS1A03G0143800.1	TraesCS1B03G0195500.1	TraesCS1D03G0131900.1
HORVU.HK2.r1.1HG0005130		HORVU.MOREX.r3.1HG0012720.1		TraesCS1A03G0143700LC.1	TraesCS1B03G0195200LC.1	TraesCS1D03G0131700LC.1
HORVU.HK2.r1.1HG0005140
HORVU.HK2.r1.1HG0005150	Horvu_HAR_4H01G368400.1
HORVU.HK2.r1.1HG0005160
HORVU.HK2.r1.1HG0005170
HORVU.HK2.r1.1HG0005180
HORVU.HK2.r1.1HG0005190	Horvu_HAR_5H01G177900.1
HORVU.HK2.r1.1HG0005200	Horvu_HAR_1H01G065200.1	HORVU.MOREX.r3.1HG0012620.2		TraesCS1A03G0143500.1	TraesCS1B03G0195100.1	TraesCS1D03G0131800.1
HORVU.HK2.r1.1HG0005210	Horvu_HAR_1H01G065300.1	HORVU.MOREX.r3.1HG0012630.2	Os07t0409200-02	TraesCS1A03G0142800.1	TraesCS1B03G0194400.2	TraesCS1D03G0130600.1
HORVU.HK2.r1.1HG0005220
HORVU.HK2.r1.1HG0005230
HORVU.HK2.r1.1HG0005240
HORVU.HK2.r1.1HG0005250	Horvu_HAR_1H01G021900.1	HORVU.MOREX.r3.1HG0012670.1		TraesCS1A03G0061000.1
HORVU.HK2.r1.1HG0005260
HORVU.HK2.r1.1HG0005270
HORVU.HK2.r1.1HG0005280
HORVU.HK2.r1.1HG0005290
HORVU.HK2.r1.1HG0005300
HORVU.HK2.r1.1HG0005310
HORVU.HK2.r1.1HG0005320	Horvu_HAR_1H01G067500.1	HORVU.MOREX.r3.1HG0013000.1		TraesCS1A03G0146000.1	TraesCS1B03G0198100.1	TraesCS1D03G0132800.1
HORVU.HK2.r1.1HG0005330	Horvu_HAR_1H01G067600.1	HORVU.MOREX.r3.1HG0013020.1.CDS1	Os02t0565400-01	TraesCS1A03G0146700.1	TraesCS1B03G0199000.1	TraesCS1D03G0133500.1
HORVU.HK2.r1.1HG0005340	Horvu_HAR_1H01G067800.1		Os05t0122600-01	TraesCS1A03G0146900.2	TraesCS1B03G0199300.2	TraesCS1D03G0133600.2
HORVU.HK2.r1.1HG0005350	Horvu_HAR_1H01G067900.1	HORVU.MOREX.r3.1HG0013050.1		TraesCS6A03G0202700.1	TraesCS1B03G0199400.1
HORVU.HK2.r1.1HG0005360	Horvu_HAR_Un01G097000.1	HORVU.MOREX.r3.1HG0013140.1	Os05t0517400-01	TraesCS1A03G0147500.1	TraesCS1B03G0199700.1	TraesCS1D03G0134100LC.1
HORVU.HK2.r1.1HG0005370	Horvu_HAR_1H01G068100.1	HORVU.MOREX.r3.1HG0013150.1
HORVU.HK2.r1.1HG0005380	Horvu_HAR_1H01G068200.1			TraesCS1A03G0147700.1	TraesCS1B03G0200200LC.1	TraesCS1D03G0134400LC.1
HORVU.HK2.r1.1HG0005390	Horvu_HAR_1H01G068400.1	HORVU.MOREX.r3.1HG0013170.1		TraesCS1A03G0148000.1	TraesCS1B03G0200900.1	TraesCS1D03G0134700.1
HORVU.HK2.r1.1HG0005400
HORVU.HK2.r1.1HG0005410
HORVU.HK2.r1.1HG0005420
HORVU.HK2.r1.1HG0005430
HORVU.HK2.r1.1HG0005440	Horvu_HAR_1H01G069600.1	HORVU.MOREX.r3.1HG0013270.1		TraesCS1A03G0150200.1	TraesCS1B03G0202400.1	TraesCS1D03G0138200.1
HORVU.HK2.r1.1HG0005450	Horvu_HAR_1H01G069800.1	HORVU.MOREX.r3.1HG0013300.1	Os08t0243100-01	TraesCS1A03G0151500.1	TraesCS1B03G0203300.2	TraesCS1D03G0140200.1
HORVU.HK2.r1.1HG0005460
HORVU.HK2.r1.1HG0005470
HORVU.HK2.r1.1HG0005480
HORVU.HK2.r1.1HG0005490
HORVU.HK2.r1.1HG0005500
HORVU.HK2.r1.1HG0005510
HORVU.HK2.r1.1HG0005520	Horvu_HAR_1H01G071000.1	HORVU.MOREX.r3.1HG0013310.1
HORVU.HK2.r1.1HG0005530
HORVU.HK2.r1.1HG0005540
HORVU.HK2.r1.1HG0005550
HORVU.HK2.r1.1HG0005560			Os03t0369100-01
HORVU.HK2.r1.1HG0005570
HORVU.HK2.r1.1HG0005580
HORVU.HK2.r1.1HG0005590
HORVU.HK2.r1.1HG0005600				TraesCS1A03G0151700.1	TraesCS1B03G0203400.1	TraesCS5D03G0950400.1
HORVU.HK2.r1.1HG0005610	Horvu_HAR_1H01G070500.1	HORVU.MOREX.r3.1HG0013400.1
HORVU.HK2.r1.1HG0005620
HORVU.HK2.r1.1HG0005630
HORVU.HK2.r1.1HG0005640	Horvu_HAR_1H01G070100.1
HORVU.HK2.r1.1HG0005650	Horvu_HAR_1H01G071100.1	HORVU.MOREX.r3.1HG0013450.1
HORVU.HK2.r1.1HG0005660
HORVU.HK2.r1.1HG0005670	Horvu_HAR_1H01G072300.1	HORVU.MOREX.r3.1HG0013690.1	Os01t0605300-01	TraesCS1A03G0154300.1	TraesCS1B03G0204300.2	TraesCS1D03G0141900.1
HORVU.HK2.r1.1HG0005680
HORVU.HK2.r1.1HG0005690
HORVU.HK2.r1.1HG0005700	Horvu_HAR_1H01G072900.1	HORVU.MOREX.r3.1HG0013800.1	Os05t0123100-01	TraesCS1A03G0155800.1	TraesCS1B03G0205900.1	TraesCS1D03G0143400.1
HORVU.HK2.r1.1HG0005710	Horvu_HAR_1H01G073000.1	HORVU.MOREX.r3.1HG0013820.1	Os05t0123200-03	TraesCS1A03G0156300.1	TraesCS1B03G0206600.1	TraesCS1D03G0144300.1
HORVU.HK2.r1.1HG0005720						TraesCS1D03G0144700.1
HORVU.HK2.r1.1HG0005730
HORVU.HK2.r1.1HG0005740	Horvu_HAR_1H01G074300.1	HORVU.MOREX.r3.1HG0013960.1.CDS1		TraesCS1A03G0158400.1	TraesCS1B03G0210600.1	TraesCS1D03G0146100.1
HORVU.HK2.r1.1HG0005750	Horvu_HAR_1H01G074700.1	HORVU.MOREX.r3.1HG0014090.1		TraesCS1A03G0157600.1	TraesCS1B03G0210300.1	TraesCS1D03G0145500.1
HORVU.HK2.r1.1HG0005760
HORVU.HK2.r1.1HG0005770	Horvu_HAR_1H01G075400.1	HORVU.MOREX.r3.1HG0014190.1		TraesCS1A03G0160100.2	TraesCS1B03G0212900.1	TraesCS1D03G0148300.1
HORVU.HK2.r1.1HG0005780
HORVU.HK2.r1.1HG0005790	Horvu_HAR_1H01G075500.1	HORVU.MOREX.r3.1HG0014220.1	Os01t0383900-02	TraesCS1A03G0160500.1	TraesCS1B03G0213200.1	TraesCS1D03G0148700.1
HORVU.HK2.r1.1HG0005800
HORVU.HK2.r1.1HG0005810
HORVU.HK2.r1.1HG0005820
HORVU.HK2.r1.1HG0005830
HORVU.HK2.r1.1HG0005840
HORVU.HK2.r1.1HG0005850	Horvu_HAR_1H01G076000.1	HORVU.MOREX.r3.1HG0014340.2	Os05t0125000-01	TraesCS1A03G0162100.5	TraesCS1B03G0213800.5	TraesCS1D03G0150100.4
HORVU.HK2.r1.1HG0005860
HORVU.HK2.r1.1HG0005870	Horvu_HAR_1H01G076700.1	HORVU.MOREX.r3.1HG0014430.1	Os01t0328900-01	TraesCS1A03G0163200.1	TraesCS1B03G0216300.1	TraesCS1D03G0151400.1
HORVU.HK2.r1.1HG0005880	Horvu_HAR_1H01G076800.1	HORVU.MOREX.r3.1HG0014440.1		TraesCS1A03G0163300.1	TraesCS1B03G0216400.1	TraesCS1D03G0151500.1
HORVU.HK2.r1.1HG0005890
HORVU.HK2.r1.1HG0005900
HORVU.HK2.r1.1HG0005910	Horvu_HAR_1H01G077300.1	HORVU.MOREX.r3.1HG0014520.1	Os05t0125400-00	TraesCS1A03G0164000.1	TraesCS1B03G0216900.1	TraesCS1D03G0152400.1
HORVU.HK2.r1.1HG0005920
HORVU.HK2.r1.1HG0005930	Horvu_HAR_1H01G077800.1	HORVU.MOREX.r3.1HG0014560.1.CDS1		TraesCS4A03G0663300.1		TraesCS4D03G0115300.1
HORVU.HK2.r1.1HG0005940	Horvu_HAR_1H01G078000.1	HORVU.MOREX.r3.1HG0014580.1	Os07t0187400-00	TraesCS1A03G0164500.1	TraesCS1B03G0217600.1	TraesCS1D03G0152900.2
HORVU.HK2.r1.1HG0005950	Horvu_HAR_1H01G078100.1	HORVU.MOREX.r3.1HG0014590.1	Os07t0162100-00	TraesCS2A03G0234100.1	TraesCS2B03G0710100.1	TraesCS2D03G0239800.1
HORVU.HK2.r1.1HG0005960			Os12t0595900-00		TraesCS5B03G0171700LC.1
HORVU.HK2.r1.1HG0005970
HORVU.HK2.r1.1HG0005980
HORVU.HK2.r1.1HG0005990					TraesCS7B03G1248300LC.1	TraesCS1D03G0153600.1
HORVU.HK2.r1.1HG0006000	Horvu_HAR_1H01G078200.1	HORVU.MOREX.r3.1HG0014620.1	Os07t0203300-01	TraesCS1A03G0165000.2	TraesCS1B03G0218600.1	TraesCS1D03G0153700.2
HORVU.HK2.r1.1HG0006010	Horvu_HAR_1H01G078400.1	HORVU.MOREX.r3.1HG0014640.1.CDS1		TraesCS1A03G0165100.1	TraesCS1B03G0218700.1	TraesCS1D03G0153800.1
HORVU.HK2.r1.1HG0006020	Horvu_HAR_1H01G078500.1	HORVU.MOREX.r3.1HG0014650.1.CDS1
HORVU.HK2.r1.1HG0006030	Horvu_HAR_1H01G078600.1	HORVU.MOREX.r3.1HG0014660.1.CDS1			TraesCS1B03G0219200.1
HORVU.HK2.r1.1HG0006040	Horvu_HAR_1H01G078700.1	HORVU.MOREX.r3.1HG0014680.1	Os05t0126100-02	TraesCS1A03G0166300.2	TraesCS1B03G0219400.1	TraesCS1D03G0155300.2
HORVU.HK2.r1.1HG0006050				TraesCS1A03G0167700.1	TraesCS1B03G0219900.1	TraesCS1D03G0156800.1
HORVU.HK2.r1.1HG0006060
HORVU.HK2.r1.1HG0006070
HORVU.HK2.r1.1HG0006080
HORVU.HK2.r1.1HG0006090
HORVU.HK2.r1.1HG0006100
HORVU.HK2.r1.1HG0006110
HORVU.HK2.r1.1HG0006120	Horvu_HAR_1H01G080400.1	HORVU.MOREX.r3.1HG0015110.1
HORVU.HK2.r1.1HG0006130
HORVU.HK2.r1.1HG0006140
HORVU.HK2.r1.1HG0006150	Horvu_HAR_1H01G081300.1	HORVU.MOREX.r3.1HG0015240.1	Os05t0128300-01	TraesCS1A03G0170600.1	TraesCS1B03G0229700.1	TraesCS1D03G0165100.1
HORVU.HK2.r1.1HG0006160	Horvu_HAR_1H01G081500.1	HORVU.MOREX.r3.1HG0015270.1	Os11t0266000-01	TraesCS1A03G0170900.1	TraesCS1B03G0230600.2	TraesCS1D03G0165600.4
HORVU.HK2.r1.1HG0006170
HORVU.HK2.r1.1HG0006180
HORVU.HK2.r1.1HG0006190
HORVU.HK2.r1.1HG0006200	Horvu_HAR_1H01G082800.1	HORVU.MOREX.r3.1HG0015470.1		TraesCS1A03G0172200.1	TraesCS1B03G0233100.1	TraesCS1D03G0166200.1
HORVU.HK2.r1.1HG0006210
HORVU.HK2.r1.1HG0006220	Horvu_HAR_1H01G083200.1	HORVU.MOREX.r3.1HG0015520.1		TraesCS1A03G0172600.1	TraesCS1B03G0235600.1	TraesCS1D03G0167300.1
HORVU.HK2.r1.1HG0006230
HORVU.HK2.r1.1HG0006240
HORVU.HK2.r1.1HG0006250		HORVU.MOREX.r3.1HG0015670.1
HORVU.HK2.r1.1HG0006260
HORVU.HK2.r1.1HG0006270	Horvu_HAR_1H01G084400.1	HORVU.MOREX.r3.1HG0015720.1.CDS1	Os05t0127300-01	TraesCS1A03G0172700.1	TraesCS1B03G0235700.1	TraesCS1D03G0167700.1
HORVU.HK2.r1.1HG0006280
HORVU.HK2.r1.1HG0006290
HORVU.HK2.r1.1HG0006300
HORVU.HK2.r1.1HG0006310	Horvu_HAR_1H01G084600.1	HORVU.MOREX.r3.1HG0015750.1		TraesCS1A03G0173600.4	TraesCS1B03G0238200.2	TraesCS1D03G0168300.1
HORVU.HK2.r1.1HG0006320
HORVU.HK2.r1.1HG0006330	Horvu_HAR_1H01G084700.1	HORVU.MOREX.r3.1HG0015760.1
HORVU.HK2.r1.1HG0006340				TraesCS1A03G0174000.1		TraesCS1D03G0168900.1
HORVU.HK2.r1.1HG0006350
HORVU.HK2.r1.1HG0006360
HORVU.HK2.r1.1HG0006370
HORVU.HK2.r1.1HG0006380	Horvu_HAR_1H01G085300.1	HORVU.MOREX.r3.1HG0015890.1	Os11t0220400-01	TraesCS1A03G0174700.1	TraesCS1B03G0238600.1	TraesCS1D03G0169000.1
HORVU.HK2.r1.1HG0006390
HORVU.HK2.r1.1HG0006400
HORVU.HK2.r1.1HG0006410
HORVU.HK2.r1.1HG0006420	Horvu_HAR_1H01G086300.1	HORVU.MOREX.r3.1HG0016090.1	Os11t0572700-01	TraesCS1A03G0175300.1	TraesCS1B03G0239600.1	TraesCS1D03G0170500.1
HORVU.HK2.r1.1HG0006430	Horvu_HAR_1H01G086400.1	HORVU.MOREX.r3.1HG0016100.1.CDS1			TraesCS1B03G0679600.1	TraesCS1D03G0170000.1
HORVU.HK2.r1.1HG0006440						TraesCS1D03G0361500.1
HORVU.HK2.r1.1HG0006450
HORVU.HK2.r1.1HG0006460
HORVU.HK2.r1.1HG0006470						TraesCS6D03G0809500LC.1
HORVU.HK2.r1.1HG0006480
HORVU.HK2.r1.1HG0006490	Horvu_HAR_Un01G087300.1
HORVU.HK2.r1.1HG0006500
HORVU.HK2.r1.1HG0006510	Horvu_HAR_1H01G087100.1		Os05t0129000-01	TraesCS1A03G0175800.1	TraesCS1B03G0240900.1	TraesCS1D03G0170700.1
HORVU.HK2.r1.1HG0006520	Horvu_HAR_1H01G087300.1	HORVU.MOREX.r3.1HG0016200.1	Os07t0461900-01	TraesCS1A03G0176200.1	TraesCS1B03G0241000.1	TraesCS1D03G0171100.1
HORVU.HK2.r1.1HG0006530
HORVU.HK2.r1.1HG0006540
HORVU.HK2.r1.1HG0006550	Horvu_HAR_1H01G088800.1	HORVU.MOREX.r3.1HG0016410.1	Os05t0129900-02	TraesCS1A03G0179100.1	TraesCS1B03G0244600.1	TraesCS1D03G0174800.1
HORVU.HK2.r1.1HG0006560	Horvu_HAR_1H01G088900.1	HORVU.MOREX.r3.1HG0016450.1	Os05t0130100-00	TraesCS1A03G0178800.2	TraesCS1B03G0245000.1
HORVU.HK2.r1.1HG0006570
HORVU.HK2.r1.1HG0006580
HORVU.HK2.r1.1HG0006590
HORVU.HK2.r1.1HG0006600	Horvu_HAR_1H01G090000.1	HORVU.MOREX.r3.1HG0016590.1.CDS1		TraesCS1A03G0180000.1	TraesCS1B03G0246600.1	TraesCS1D03G0175900.1
HORVU.HK2.r1.1HG0006610
HORVU.HK2.r1.1HG0006620
HORVU.HK2.r1.1HG0006630					TraesCS1B03G0246200.1	TraesCS1D03G0175200.1
HORVU.HK2.r1.1HG0006640	Horvu_HAR_1H01G090800.1	HORVU.MOREX.r3.1HG0016740.1	Os08t0288500-01	TraesCS1A03G0180300.2	TraesCS1B03G0248200.1	TraesCS1D03G0177400.1
HORVU.HK2.r1.1HG0006650
HORVU.HK2.r1.1HG0006660	Horvu_HAR_1H01G090900.1	HORVU.MOREX.r3.1HG0016760.2	Os05t0131900-01	TraesCS1A03G0181200.1	TraesCS1B03G0248700.1	TraesCS1D03G0177800.1
HORVU.HK2.r1.1HG0006670	Horvu_HAR_1H01G091000.1	HORVU.MOREX.r3.1HG0016770.1.CDS1	Os05t0132000-00	TraesCS1A03G0181500.1	TraesCS1B03G0248800.1	TraesCS1D03G0177900.1
HORVU.HK2.r1.1HG0006680
HORVU.HK2.r1.1HG0006690
HORVU.HK2.r1.1HG0006700	Horvu_HAR_1H01G091600.1	HORVU.MOREX.r3.1HG0016850.1.CDS1		TraesCS1A03G0184800.1	TraesCS1B03G0249700.1
HORVU.HK2.r1.1HG0006710	Horvu_HAR_1H01G091800.1	HORVU.MOREX.r3.1HG0016910.1	Os08t0280200-02	TraesCS1A03G0185400.1	TraesCS1B03G0251900.1	TraesCS1D03G0179000.1
HORVU.HK2.r1.1HG0006720						TraesCS7D03G0887000LC.1
HORVU.HK2.r1.1HG0006730				TraesCS1A03G0186400.1	TraesCS1B03G0253900LC.1	TraesCS1D03G0180400.1
HORVU.HK2.r1.1HG0006740
HORVU.HK2.r1.1HG0006750	Horvu_HAR_1H01G093000.1	HORVU.MOREX.r3.1HG0017130.1		TraesCS1A03G0188400LC.1	TraesCS1B03G0256400.1
HORVU.HK2.r1.1HG0006760	Horvu_HAR_1H01G093200.1	HORVU.MOREX.r3.1HG0017150.1.CDS1	Os05t0324300-01	TraesCS1A03G0188500.1	TraesCS1B03G0256700.1	TraesCS1D03G0183100.1
HORVU.HK2.r1.1HG0006770
HORVU.HK2.r1.1HG0006780
HORVU.HK2.r1.1HG0006790
HORVU.HK2.r1.1HG0006800	Horvu_HAR_1H01G093400.1			TraesCS1A03G0189400LC.1	TraesCS1B03G0256800.1	TraesCS1D03G0183500LC.1
HORVU.HK2.r1.1HG0006810	Horvu_HAR_1H01G093600.1	HORVU.MOREX.r3.1HG0017240.1	Os05t0134200-01	TraesCS1A03G0189700.1	TraesCS1B03G0256900.1	TraesCS1D03G0183800.1
HORVU.HK2.r1.1HG0006820
HORVU.HK2.r1.1HG0006830	Horvu_HAR_1H01G093800.1	HORVU.MOREX.r3.1HG0017280.1	Os05t0134400-02	TraesCS1A03G0190000.2	TraesCS1B03G0257100.1	TraesCS1D03G0184100.1
HORVU.HK2.r1.1HG0006840	Horvu_HAR_2H01G421700.1
HORVU.HK2.r1.1HG0006850	Horvu_HAR_1H01G094000.1	HORVU.MOREX.r3.1HG0017310.1	Os10t0147400-01	TraesCS1A03G0190200.1	TraesCS1B03G0257300.1	TraesCS1D03G0184300.1
HORVU.HK2.r1.1HG0006860
HORVU.HK2.r1.1HG0006870
HORVU.HK2.r1.1HG0006880
HORVU.HK2.r1.1HG0006890	Horvu_HAR_1H01G094700.1	HORVU.MOREX.r3.1HG0017420.1		TraesCS1A03G0191000.1	TraesCS1B03G0258300.1	TraesCS1D03G0185100.1
HORVU.HK2.r1.1HG0006900	Horvu_HAR_1H01G095000.1	HORVU.MOREX.r3.1HG0017430.1		TraesCS1A03G0191400.1	TraesCS1B03G0258700.1	TraesCS1D03G0185300.1
HORVU.HK2.r1.1HG0006910	Horvu_HAR_1H01G095200.1	HORVU.MOREX.r3.1HG0017460.1		TraesCS1A03G0193700.1	TraesCS1B03G0259300.1	TraesCS1D03G0185500.1
HORVU.HK2.r1.1HG0006920
HORVU.HK2.r1.1HG0006930	Horvu_HAR_1H01G095500.1			TraesCS7A03G1060700.1	TraesCS7B03G0903500.1
HORVU.HK2.r1.1HG0006940	Horvu_HAR_1H01G096000.1	HORVU.MOREX.r3.1HG0017620.1	Os05t0135500-01	TraesCS1A03G0193600.1	TraesCS1B03G0259900.1	TraesCS1D03G0185600.1
HORVU.HK2.r1.1HG0006950	Horvu_HAR_1H01G096800.1	HORVU.MOREX.r3.1HG0017700.1.CDS1		TraesCS3A03G0216300.1	TraesCS1B03G0260700.1	TraesCS1D03G0185800.1
HORVU.HK2.r1.1HG0006960	Horvu_HAR_1H01G097100.1	HORVU.MOREX.r3.1HG0017730.1.CDS1	Os02t0526600-01	TraesCS1A03G0193800.1	TraesCS1B03G0262500.1	TraesCS1D03G0186000.1
HORVU.HK2.r1.1HG0006970	Horvu_HAR_1H01G097200.1	HORVU.MOREX.r3.1HG0017750.1	Os05t0135800-01	TraesCS1A03G0193900.1	TraesCS1B03G0262700.1	TraesCS1D03G0186200.3
HORVU.HK2.r1.1HG0006980	Horvu_HAR_1H01G097600.1	HORVU.MOREX.r3.1HG0017790.1.CDS1				TraesCS6D03G0066000.1
HORVU.HK2.r1.1HG0006990	Horvu_HAR_1H01G098200.1	HORVU.MOREX.r3.1HG0017870.1	Os05t0277200-01	TraesCS1A03G0194600.1	TraesCS1B03G0263500.1	TraesCS1D03G0187000.1
HORVU.HK2.r1.1HG0007000		HORVU.MOREX.r3.1HG0018000.1.CDS1
HORVU.HK2.r1.1HG0007010
HORVU.HK2.r1.1HG0007020
HORVU.HK2.r1.1HG0007030
HORVU.HK2.r1.1HG0007040	Horvu_HAR_1H01G099300.1	HORVU.MOREX.r3.1HG0018050.1	Os05t0136900-01	TraesCS1A03G0197100.1	TraesCS1B03G0265200.1	TraesCS1D03G0189200.1
HORVU.HK2.r1.1HG0007050	Horvu_HAR_1H01G099400.1	HORVU.MOREX.r3.1HG0018110.1		TraesCS1A03G0197600.1	TraesCS1B03G0265800.1	TraesCS1D03G0189600.2
HORVU.HK2.r1.1HG0007060
HORVU.HK2.r1.1HG0007070	Horvu_HAR_1H01G099600.1	HORVU.MOREX.r3.1HG0018130.1	Os05t0137300-01	TraesCS1A03G0197700.1	TraesCS1B03G0266000.1	TraesCS1D03G0189900.1
HORVU.HK2.r1.1HG0007080	Horvu_HAR_1H01G099800.1	HORVU.MOREX.r3.1HG0018160.1.CDS1		TraesCS1A03G0198300LC.1
HORVU.HK2.r1.1HG0007090	Horvu_HAR_1H01G099900.1	HORVU.MOREX.r3.1HG0018170.1.CDS1
HORVU.HK2.r1.1HG0007100	Horvu_HAR_1H01G100000.1	HORVU.MOREX.r3.1HG0018190.2	Os05t0137400-01	TraesCS1A03G0200200.1	TraesCS1B03G0267200.1	TraesCS1D03G0191300.1
HORVU.HK2.r1.1HG0007110	Horvu_HAR_1H01G100100.1	HORVU.MOREX.r3.1HG0018200.1	Os05t0137600-01	TraesCS1A03G0200300.1	TraesCS1B03G0267300.1	TraesCS1D03G0191400LC.1
HORVU.HK2.r1.1HG0007120	Horvu_HAR_1H01G100500.1	HORVU.MOREX.r3.1HG0018250.1		TraesCS1A03G0200600.1	TraesCS1B03G0269300.1	TraesCS1D03G0191900LC.1
HORVU.HK2.r1.1HG0007130	Horvu_HAR_1H01G102100.1	HORVU.MOREX.r3.1HG0018510.1	Os01t0286100-01	TraesCS1A03G0201700.1	TraesCS1B03G0270100.2	TraesCS1D03G0192500.1
HORVU.HK2.r1.1HG0007140
HORVU.HK2.r1.1HG0007150
HORVU.HK2.r1.1HG0007160
HORVU.HK2.r1.1HG0007170
HORVU.HK2.r1.1HG0007180
HORVU.HK2.r1.1HG0007190	Horvu_HAR_1H01G102500.1	HORVU.MOREX.r3.1HG0018590.1	Os05t0140100-03	TraesCS1A03G0202100.1	TraesCS1B03G0270700.1	TraesCS1D03G0194700.1
HORVU.HK2.r1.1HG0007200	Horvu_HAR_1H01G102700.1	HORVU.MOREX.r3.1HG0018620.1	Os05t0140300-00	TraesCS1A03G0202600.1	TraesCS1B03G0270900.1	TraesCS1D03G0195100.1
HORVU.HK2.r1.1HG0007210	Horvu_HAR_1H01G103000.1
HORVU.HK2.r1.1HG0007220	Horvu_HAR_1H01G103200.1	HORVU.MOREX.r3.1HG0018730.1	Os05t0140500-01	TraesCS1A03G0202700.1	TraesCS1B03G0271000.1	TraesCS1D03G0195300.1
HORVU.HK2.r1.1HG0007230
HORVU.HK2.r1.1HG0007240
HORVU.HK2.r1.1HG0007250
HORVU.HK2.r1.1HG0007260
HORVU.HK2.r1.1HG0007270
HORVU.HK2.r1.1HG0007280	Horvu_HAR_1H01G104700.1
HORVU.HK2.r1.1HG0007290
HORVU.HK2.r1.1HG0007300
HORVU.HK2.r1.1HG0007310	Horvu_HAR_1H01G105400.1	HORVU.MOREX.r3.1HG0018810.1			TraesCS1B03G0272000.1	TraesCS1D03G0195700LC.1
HORVU.HK2.r1.1HG0007320
HORVU.HK2.r1.1HG0007330
HORVU.HK2.r1.1HG0007340
HORVU.HK2.r1.1HG0007350	Horvu_HAR_1H01G106900.1	HORVU.MOREX.r3.1HG0019100.1	Os05t0141700-01	TraesCS1A03G0205300.1	TraesCS1B03G0274000.1	TraesCS1D03G0198700.1
HORVU.HK2.r1.1HG0007360	Horvu_HAR_1H01G108100.1	HORVU.MOREX.r3.1HG0019260.2	Os10t0390500-01	TraesCS1A03G0207600.1	TraesCS1B03G0275700.1	TraesCS1D03G0200400.1
HORVU.HK2.r1.1HG0007370	Horvu_HAR_1H01G108200.1	HORVU.MOREX.r3.1HG0019270.1.CDS1	Os03t0690500-00	TraesCS1A03G0207900.1	TraesCS1B03G0278000.1	TraesCS1D03G0202200.1
HORVU.HK2.r1.1HG0007380
HORVU.HK2.r1.1HG0007390
HORVU.HK2.r1.1HG0007400
HORVU.HK2.r1.1HG0007410
HORVU.HK2.r1.1HG0007420
HORVU.HK2.r1.1HG0007430
HORVU.HK2.r1.1HG0007440
HORVU.HK2.r1.1HG0007450	Horvu_HAR_1H01G108500.1	HORVU.MOREX.r3.1HG0019320.1	Os05t0143200-01	TraesCS1A03G0209700LC.1	TraesCS1B03G0280300.1	TraesCS1D03G0202900.2
HORVU.HK2.r1.1HG0007460	Horvu_HAR_1H01G108900.1	HORVU.MOREX.r3.1HG0019360.1	Os05t0143500-02	TraesCS1A03G0210300.1	TraesCS1B03G0281600.1	TraesCS1D03G0203800.2
HORVU.HK2.r1.1HG0007470	Horvu_HAR_1H01G109000.1	HORVU.MOREX.r3.1HG0019380.1	Os05t0144200-01	TraesCS1A03G0210400.1	TraesCS1B03G0282900.1	TraesCS1D03G0203900.1
HORVU.HK2.r1.1HG0007480	Horvu_HAR_1H01G109300.1	HORVU.MOREX.r3.1HG0019420.1	Os05t0144000-01	TraesCS1A03G0210700.1	TraesCS1B03G0283100.1	TraesCS1D03G0204300.1
HORVU.HK2.r1.1HG0007490
HORVU.HK2.r1.1HG0007500
HORVU.HK2.r1.1HG0007510
HORVU.HK2.r1.1HG0007520	Horvu_HAR_1H01G110400.1	HORVU.MOREX.r3.1HG0019660.1		TraesCS1A03G0211200.1	TraesCS1B03G0285100.1	TraesCS1D03G0205300.1
HORVU.HK2.r1.1HG0007530	Horvu_HAR_1H01G110900.1	HORVU.MOREX.r3.1HG0019870.2	Os05t0144400-01	TraesCS1A03G0213700.2	TraesCS1B03G0288400.2	TraesCS1D03G0207300.2
HORVU.HK2.r1.1HG0007540
HORVU.HK2.r1.1HG0007550				TraesCS1A03G0212800.1	TraesCS1B03G0288100.1	TraesCS1D03G0206300LC.1
HORVU.HK2.r1.1HG0007560
HORVU.HK2.r1.1HG0007570		HORVU.MOREX.r3.1HG0019950.1
HORVU.HK2.r1.1HG0007580
HORVU.HK2.r1.1HG0007590
HORVU.HK2.r1.1HG0007600	Horvu_HAR_1H01G111600.1	HORVU.MOREX.r3.1HG0019970.1		TraesCS1A03G0214400.1		TraesCS1D03G0209600.1
HORVU.HK2.r1.1HG0007610
HORVU.HK2.r1.1HG0007620
HORVU.HK2.r1.1HG0007630	Horvu_HAR_1H01G112000.1	HORVU.MOREX.r3.1HG0020180.1	Os08t0387400-01	TraesCS1A03G0215200.1	TraesCS1B03G0290300.1	TraesCS1D03G0210100.1
HORVU.HK2.r1.1HG0007640	Horvu_HAR_1H01G112300.1	HORVU.MOREX.r3.1HG0020210.1	Os05t0145300-01	TraesCS1A03G0263400.1	TraesCS1B03G0290900.1	TraesCS1D03G0210300.1
HORVU.HK2.r1.1HG0007650	Horvu_HAR_1H01G112800.1	HORVU.MOREX.r3.1HG0020270.1	Os05t0270200-01	TraesCS1A03G0264500.1	TraesCS1B03G0291900.1	TraesCS1D03G0212200.1
HORVU.HK2.r1.1HG0007660	Horvu_HAR_1H01G113100.1	HORVU.MOREX.r3.1HG0020300.1	Os05t0147200-01	TraesCS1A03G0264900.1		TraesCS1D03G0212600.1
HORVU.HK2.r1.1HG0007670	Horvu_HAR_1H01G113400.1	HORVU.MOREX.r3.1HG0020390.1.CDS1	Os12t0637800-01	TraesCS1A03G0265400.1	TraesCS1B03G0292900.1	TraesCS1D03G0213200.1
HORVU.HK2.r1.1HG0007680	Horvu_HAR_1H01G113800.1	HORVU.MOREX.r3.1HG0020440.1		TraesCS1A03G0266000.1	TraesCS1B03G0293800.1	TraesCS1D03G0213300.1
HORVU.HK2.r1.1HG0007690
HORVU.HK2.r1.1HG0007700
HORVU.HK2.r1.1HG0007710
HORVU.HK2.r1.1HG0007720
HORVU.HK2.r1.1HG0007730				TraesCS6A03G0797600LC.1	TraesCS1B03G0297600LC.1
HORVU.HK2.r1.1HG0007740
HORVU.HK2.r1.1HG0007750
HORVU.HK2.r1.1HG0007760
HORVU.HK2.r1.1HG0007770	Horvu_HAR_1H01G114900.1	HORVU.MOREX.r3.1HG0020780.1.CDS1			TraesCS1B03G0297800.1	TraesCS1D03G0215700.1
HORVU.HK2.r1.1HG0007780	Horvu_HAR_1H01G115000.1	HORVU.MOREX.r3.1HG0020790.1
HORVU.HK2.r1.1HG0007790	Horvu_HAR_1H01G115400.1	HORVU.MOREX.r3.1HG0020820.1	Os05t0147500-01	TraesCS1A03G0244400.1	TraesCS1B03G0298000.1	TraesCS1D03G0215900.1
HORVU.HK2.r1.1HG0007800	Horvu_HAR_1H01G115500.1	HORVU.MOREX.r3.1HG0020840.1.CDS1	Os05t0147600-01	TraesCS1A03G0244300.1	TraesCS1B03G0298100.1	TraesCS1D03G0216000.1
HORVU.HK2.r1.1HG0007810
HORVU.HK2.r1.1HG0007820	Horvu_HAR_1H01G116000.1	HORVU.MOREX.r3.4HG0337270.1
HORVU.HK2.r1.1HG0007830
HORVU.HK2.r1.1HG0007840
HORVU.HK2.r1.1HG0007850
HORVU.HK2.r1.1HG0007860	Horvu_HAR_1H01G117100.1	HORVU.MOREX.r3.1HG0021010.1.CDS1	Os05t0481800-02	TraesCS1A03G0242800.1	TraesCS1B03G0302700.1	TraesCS1D03G0217300.1
HORVU.HK2.r1.1HG0007870	Horvu_HAR_1H01G117200.1	HORVU.MOREX.r3.1HG0021020.1.CDS1	Os07t0436600-00	TraesCS1A03G0242700.2	TraesCS1B03G0302800.1	TraesCS1D03G0217400.1
HORVU.HK2.r1.1HG0007880	Horvu_HAR_1H01G117700.1	HORVU.MOREX.r3.1HG0021090.1.CDS1		TraesCS1A03G0245700.1	TraesCS1B03G0302900.1	TraesCS1D03G0217900.1
HORVU.HK2.r1.1HG0007890	Horvu_HAR_1H01G118500.1		Os05t0148300-01	TraesCS1A03G0247100.1	TraesCS1B03G0304000.1	TraesCS1D03G0218200.1
HORVU.HK2.r1.1HG0007900	Horvu_HAR_1H01G119200.1	HORVU.MOREX.r3.1HG0021280.1	Os07t0211500-01	TraesCS1A03G0248200.2	TraesCS1B03G0305700.3	TraesCS1D03G0219700.1
HORVU.HK2.r1.1HG0007910
HORVU.HK2.r1.1HG0007920
HORVU.HK2.r1.1HG0007930	Horvu_HAR_1H01G119400.1	HORVU.MOREX.r3.1HG0021320.1	Os02t0436400-01	TraesCS1A03G0248900.1	TraesCS1B03G0306100.3	TraesCS1D03G0220100.1
HORVU.HK2.r1.1HG0007940	Horvu_HAR_1H01G119500.1	HORVU.MOREX.r3.1HG0021330.1	Os01t0372700-01	TraesCS1A03G0249000.1	TraesCS1B03G0306500.1	TraesCS1D03G0221100.1
HORVU.HK2.r1.1HG0007950	Horvu_HAR_1H01G119600.1	HORVU.MOREX.r3.1HG0021340.1		TraesCS1A03G0249100.1	TraesCS1B03G0306600.1	TraesCS1D03G0221200.1
HORVU.HK2.r1.1HG0007960	Horvu_HAR_1H01G119700.1	HORVU.MOREX.r3.1HG0021350.1		TraesCS1A03G0249300.1	TraesCS1B03G0306800.1	TraesCS1D03G0221500.1
HORVU.HK2.r1.1HG0007970	Horvu_HAR_1H01G119800.1	HORVU.MOREX.r3.1HG0021360.1	Os05t0148900-01	TraesCS1A03G0249400.1	TraesCS1B03G0306900.1	TraesCS1D03G0221600.1
HORVU.HK2.r1.1HG0007980	Horvu_HAR_1H01G119900.1	HORVU.MOREX.r3.1HG0021380.1		TraesCS1A03G0249500.1	TraesCS1B03G0308700.1	TraesCS1D03G0221700.1
HORVU.HK2.r1.1HG0007990	Horvu_HAR_1H01G120000.1	HORVU.MOREX.r3.1HG0021390.1		TraesCS1A03G0250200LC.1		TraesCS1D03G0222800.1
HORVU.HK2.r1.1HG0008000	Horvu_HAR_1H01G120500.1	HORVU.MOREX.r3.1HG0021430.1.CDS1
HORVU.HK2.r1.1HG0008010
HORVU.HK2.r1.1HG0008020
HORVU.HK2.r1.1HG0008030		HORVU.MOREX.r3.1HG0021450.1				TraesCS1D03G0224000.1
HORVU.HK2.r1.1HG0008040
HORVU.HK2.r1.1HG0008050	Horvu_HAR_1H01G121000.1	HORVU.MOREX.r3.1HG0021610.1		TraesCS1A03G0251300.3	TraesCS1B03G0311400.1	TraesCS1D03G0224000.2
HORVU.HK2.r1.1HG0008060	Horvu_HAR_1H01G121400.1	HORVU.MOREX.r3.1HG0021640.1		TraesCS1A03G0252000.1	TraesCS1B03G0312800.1	TraesCS1D03G0224600.1
HORVU.HK2.r1.1HG0008070
HORVU.HK2.r1.1HG0008080
HORVU.HK2.r1.1HG0008090
HORVU.HK2.r1.1HG0008100	Horvu_HAR_1H01G122100.1	HORVU.MOREX.r3.1HG0021690.1	Os10t0109600-02	TraesCS1A03G0252100.1	TraesCS1B03G0316800.1	TraesCS1D03G0224800.1
HORVU.HK2.r1.1HG0008110	Horvu_HAR_1H01G122200.1	HORVU.MOREX.r3.1HG0021710.1			TraesCS1B03G0317200.1	TraesCS1D03G0224900.1
HORVU.HK2.r1.1HG0008120	Horvu_HAR_1H01G122500.1				TraesCS1B03G0317300LC.1	TraesCS1D03G0063900LC.1
HORVU.HK2.r1.1HG0008130	Horvu_HAR_1H01G122900.1
HORVU.HK2.r1.1HG0008140	Horvu_HAR_1H01G123300.1	HORVU.MOREX.r3.1HG0021800.1.CDS1	Os10t0122000-00		TraesCS1B03G0318300.1
HORVU.HK2.r1.1HG0008150
HORVU.HK2.r1.1HG0008160	Horvu_HAR_Un01G127200.1	HORVU.MOREX.r3.1HG0021840.1.CDS1		TraesCS1A03G0217800.1	TraesCS1B03G0321000.1	TraesCS1D03G0230900.1
HORVU.HK2.r1.1HG0008170
HORVU.HK2.r1.1HG0008180	Horvu_HAR_Un01G158700.1
HORVU.HK2.r1.1HG0008190
HORVU.HK2.r1.1HG0008200
HORVU.HK2.r1.1HG0008210	Horvu_HAR_1H01G123600.1	HORVU.MOREX.r3.1HG0021880.1	Os09t0120100-00	TraesCS1A03G0217000.1	TraesCS1B03G0319000.2	TraesCS1D03G0230000.1
HORVU.HK2.r1.1HG0008220	Horvu_HAR_1H01G123900.1	HORVU.MOREX.r3.1HG0021970.1.CDS1
HORVU.HK2.r1.1HG0008230
HORVU.HK2.r1.1HG0008240	Horvu_HAR_1H01G124000.1	HORVU.MOREX.r3.1HG0021980.1	Os05t0149500-01	TraesCS1A03G0217900.1	TraesCS1B03G0321100.1	TraesCS1D03G0231000.1
HORVU.HK2.r1.1HG0008250	Horvu_HAR_1H01G124500.1	HORVU.MOREX.r3.1HG0022090.1	Os05t0149800-01	TraesCS1A03G0218400.1	TraesCS1B03G0321600.1	TraesCS1D03G0231800.1
HORVU.HK2.r1.1HG0008260	Horvu_HAR_1H01G124700.1	HORVU.MOREX.r3.1HG0022120.1	Os05t0149900-01	TraesCS1A03G0218600.1	TraesCS1B03G0322100.2	TraesCS1D03G0232000.1
HORVU.HK2.r1.1HG0008270
HORVU.HK2.r1.1HG0008280
HORVU.HK2.r1.1HG0008290
HORVU.HK2.r1.1HG0008300	Horvu_HAR_1H01G125100.1	HORVU.MOREX.r3.1HG0022330.1.CDS1				TraesCS3D03G1199400LC.1
HORVU.HK2.r1.1HG0008310	Horvu_HAR_1H01G125700.1	HORVU.MOREX.r3.1HG0022440.1	Os05t0150300-01	TraesCS1A03G0220900.1	TraesCS1B03G0323800.3	TraesCS1D03G0234200.1
HORVU.HK2.r1.1HG0008320	Horvu_HAR_1H01G126200.1	HORVU.MOREX.r3.1HG0022500.1		TraesCS1A03G0222100.1	TraesCS1B03G0324500.1	TraesCS1D03G0235200.2
HORVU.HK2.r1.1HG0008330	Horvu_HAR_1H01G126400.1	HORVU.MOREX.r3.1HG0022530.1		TraesCS1A03G0222200.1	TraesCS1B03G0325000.1	TraesCS1D03G0235300.1
HORVU.HK2.r1.1HG0008340	Horvu_HAR_1H01G126700.1	HORVU.MOREX.r3.1HG0022560.1.CDS1
HORVU.HK2.r1.1HG0008350	Horvu_HAR_1H01G126800.1	HORVU.MOREX.r3.1HG0022570.1	Os10t0412700-01	TraesCS1A03G0223500.2	TraesCS1B03G0325900.1	TraesCS1D03G0236500.1
HORVU.HK2.r1.1HG0008360
HORVU.HK2.r1.1HG0008370	Horvu_HAR_1H01G127200.1	HORVU.MOREX.r3.1HG0022660.1	Os05t0150800-01	TraesCS1A03G0224100.1	TraesCS1B03G0326400.1	TraesCS1D03G0237300.2
HORVU.HK2.r1.1HG0008380				TraesCS1A03G0224500LC.1		TraesCS1D03G0237500.1
HORVU.HK2.r1.1HG0008390
HORVU.HK2.r1.1HG0008400	Horvu_HAR_1H01G127600.1	HORVU.MOREX.r3.1HG0022700.1.CDS1		TraesCS1A03G0224600.1	TraesCS1B03G0326600.1	TraesCS1D03G0237600.1
HORVU.HK2.r1.1HG0008410	Horvu_HAR_1H01G127900.1	HORVU.MOREX.r3.1HG0022750.1.CDS1	Os05t0151200-01	TraesCS1A03G0224900.1	TraesCS1B03G0328500.1	TraesCS1D03G0237900.1
HORVU.HK2.r1.1HG0008420	Horvu_HAR_1H01G128000.1	HORVU.MOREX.r3.1HG0022760.1.CDS1		TraesCS1A03G0226300.1	TraesCS1B03G0331500.1	TraesCS1D03G0238100LC.1
HORVU.HK2.r1.1HG0008430	Horvu_HAR_1H01G128200.1	HORVU.MOREX.r3.1HG0022790.1
HORVU.HK2.r1.1HG0008440
HORVU.HK2.r1.1HG0008450	Horvu_HAR_1H01G128800.1	HORVU.MOREX.r3.1HG0022860.1		TraesCS1A03G0227400.1	TraesCS1B03G0332600.1	TraesCS1D03G0241900.1
HORVU.HK2.r1.1HG0008460	Horvu_HAR_1H01G129200.1	HORVU.MOREX.r3.1HG0022890.1		TraesCS1A03G0233100.1	TraesCS1B03G0262400.1	TraesCS1D03G0251700.1
HORVU.HK2.r1.1HG0008470	Horvu_HAR_5H01G403000.1	HORVU.MOREX.r3.5HG0490870.1.CDS1		TraesCS3A03G1114200LC.1	TraesCS7B03G1158200LC.1	TraesCS7D03G0017900LC.1
HORVU.HK2.r1.1HG0008480	Horvu_HAR_1H01G129900.1	HORVU.MOREX.r3.1HG0022990.1	Os05t0153200-01	TraesCS1A03G0229000.1	TraesCS1B03G0334000.1	TraesCS1D03G0244100.1
HORVU.HK2.r1.1HG0008490
HORVU.HK2.r1.1HG0008500
HORVU.HK2.r1.1HG0008510	Horvu_HAR_1H01G130100.1	HORVU.MOREX.r3.1HG0023010.1	Os05t0153300-00	TraesCS1A03G0229600.1		TraesCS1D03G0244200.1
HORVU.HK2.r1.1HG0008520	Horvu_HAR_7H01G527200.1				TraesCS2B03G0132700LC.1
HORVU.HK2.r1.1HG0008530	Horvu_HAR_1H01G130400.1	HORVU.MOREX.r3.1HG0023140.1.CDS1	Os05t0153400-01	TraesCS1A03G0229800.1	TraesCS1B03G0334800.1	TraesCS1D03G0244600.1
HORVU.HK2.r1.1HG0008540
HORVU.HK2.r1.1HG0008550
HORVU.HK2.r1.1HG0008560	Horvu_HAR_1H01G130800.1	HORVU.MOREX.r3.1HG0023200.1		TraesCS1A03G0230900.1	TraesCS1B03G0335200.1	TraesCS1D03G0244800.1
HORVU.HK2.r1.1HG0008570	Horvu_HAR_1H01G131000.1	HORVU.MOREX.r3.1HG0023220.1
HORVU.HK2.r1.1HG0008580
HORVU.HK2.r1.1HG0008590
HORVU.HK2.r1.1HG0008600	Horvu_HAR_1H01G131500.1	HORVU.MOREX.r3.1HG0023370.1	Os05t0154700-01	TraesCS1A03G0230500.2	TraesCS1B03G0335700.2	TraesCS1D03G0246500.1
HORVU.HK2.r1.1HG0008610	Horvu_HAR_1H01G131600.1	HORVU.MOREX.r3.1HG0023420.1
HORVU.HK2.r1.1HG0008620
HORVU.HK2.r1.1HG0008630					TraesCS1B03G0291500.1	TraesCS1D03G0211900.1
HORVU.HK2.r1.1HG0008640	Horvu_HAR_1H01G131800.1	HORVU.MOREX.r3.1HG0023540.1		TraesCS1A03G0231200.1	TraesCS1B03G0346300.1	TraesCS1D03G0247800.2
HORVU.HK2.r1.1HG0008650	Horvu_HAR_1H01G132000.1	HORVU.MOREX.r3.1HG0023580.1	Os05t0106200-01	TraesCS1A03G0231700.1	TraesCS1B03G0346200.1	TraesCS1D03G0247900.1
HORVU.HK2.r1.1HG0008660	Horvu_HAR_1H01G132100.1	HORVU.MOREX.r3.1HG0023600.1
HORVU.HK2.r1.1HG0008670	Horvu_HAR_1H01G132600.1	HORVU.MOREX.r3.1HG0023650.1	Os05t0154800-01	TraesCS1A03G0232100.1	TraesCS1B03G0345800.2	TraesCS1D03G0249100.1
HORVU.HK2.r1.1HG0008680
HORVU.HK2.r1.1HG0008690				TraesCS1A03G0232300.3	TraesCS1B03G0345600.3	TraesCS1D03G0249300.3
HORVU.HK2.r1.1HG0008700	Horvu_HAR_1H01G132800.1	HORVU.MOREX.r3.1HG0023680.1
HORVU.HK2.r1.1HG0008710
HORVU.HK2.r1.1HG0008720	Horvu_HAR_1H01G133000.1	HORVU.MOREX.r3.1HG0023710.1.CDS1
HORVU.HK2.r1.1HG0008730
HORVU.HK2.r1.1HG0008740	Horvu_HAR_1H01G133200.1	HORVU.MOREX.r3.1HG0023740.1	Os01t0152500-00	TraesCS1A03G0232500.1	TraesCS1B03G0345300.1	TraesCS1D03G0250000.1
HORVU.HK2.r1.1HG0008750	Horvu_HAR_1H01G133700.1		Os05t0155100-01	TraesCS1A03G0232800.2	TraesCS1B03G0345200.1	TraesCS1D03G0250200.2
HORVU.HK2.r1.1HG0008760	Horvu_HAR_1H01G134100.1	HORVU.MOREX.r3.1HG0023870.1.CDS1	Os07t0196200-01	TraesCS1A03G0233400.1	TraesCS1B03G0344600.1	TraesCS1D03G0250800.1
HORVU.HK2.r1.1HG0008770	Horvu_HAR_1H01G134600.1	HORVU.MOREX.r3.1HG0023950.1	Os05t0155300-01	TraesCS1A03G0233600.1	TraesCS1B03G0344400.1	TraesCS1D03G0251000.1
HORVU.HK2.r1.1HG0008780	Horvu_HAR_1H01G135100.1	HORVU.MOREX.r3.1HG0024020.1	Os05t0155700-01	TraesCS1A03G0234400.2	TraesCS1B03G0344000.2	TraesCS1D03G0251300.1
HORVU.HK2.r1.1HG0008790	Horvu_HAR_1H01G135200.1	HORVU.MOREX.r3.1HG0024030.1	Os05t0156200-01	TraesCS1A03G0234500.1	TraesCS1B03G0343900.1	TraesCS1D03G0251400.1
HORVU.HK2.r1.1HG0008800	Horvu_HAR_1H01G135800.1	HORVU.MOREX.r3.1HG0024090.1	Os03t0583800-01	TraesCS1A03G0241000.1	TraesCS1B03G0341500.1	TraesCS1D03G0252700.1
HORVU.HK2.r1.1HG0008810
HORVU.HK2.r1.1HG0008820
HORVU.HK2.r1.1HG0008830	Horvu_HAR_1H01G136600.1	HORVU.MOREX.r3.1HG0024210.1	Os05t0156500-01	TraesCS1A03G0241600.1	TraesCS1B03G0340700.1	TraesCS1D03G0252900.1
HORVU.HK2.r1.1HG0008840
HORVU.HK2.r1.1HG0008850	Horvu_HAR_1H01G136900.1	HORVU.MOREX.r3.1HG0024220.1.CDS1	Os03t0355500-00		TraesCS1B03G0340600.1
HORVU.HK2.r1.1HG0008860	Horvu_HAR_1H01G137300.1	HORVU.MOREX.r3.1HG0024290.1		TraesCS1A03G0259500.1	TraesCS1B03G0339100.1	TraesCS1D03G0253400.1
HORVU.HK2.r1.1HG0008870	Horvu_HAR_1H01G137600.1	HORVU.MOREX.r3.1HG0024360.1		TraesCS1A03G0259300.1	TraesCS1B03G0338900.1	TraesCS1D03G0254500.1
HORVU.HK2.r1.1HG0008880	Horvu_HAR_1H01G137700.1	HORVU.MOREX.r3.1HG0024370.1	Os02t0828900-01	TraesCS1A03G0259100.1	TraesCS1B03G0338800.1	TraesCS1D03G0254800.1
HORVU.HK2.r1.1HG0008890
HORVU.HK2.r1.1HG0008900
HORVU.HK2.r1.1HG0008910
HORVU.HK2.r1.1HG0008920	Horvu_HAR_1H01G137900.1	HORVU.MOREX.r3.1HG0024440.1.CDS1		TraesCS1A03G0258600.1	TraesCS1B03G0338300LC.1	TraesCS1D03G0255200.1
HORVU.HK2.r1.1HG0008930
HORVU.HK2.r1.1HG0008940
HORVU.HK2.r1.1HG0008950	Horvu_HAR_1H01G138100.1	HORVU.MOREX.r3.1HG0024500.1.CDS1	Os05t0224700-00	TraesCS1A03G0258400LC.1	TraesCS1B03G0338100.1	TraesCS1D03G0255300.1
HORVU.HK2.r1.1HG0008960	Horvu_HAR_1H01G138600.1	HORVU.MOREX.r3.1HG0024570.1.CDS1		TraesCS1A03G0257800.1	TraesCS1B03G0337300.1	TraesCS1D03G0256000.1
HORVU.HK2.r1.1HG0008970
HORVU.HK2.r1.1HG0008980	Horvu_HAR_1H01G139200.1	HORVU.MOREX.r3.1HG0024670.1	Os05t0158600-02	TraesCS1A03G0257500.1	TraesCS1B03G0336800.1	TraesCS1D03G0256200.1
HORVU.HK2.r1.1HG0008990	Horvu_HAR_1H01G139500.1	HORVU.MOREX.r3.1HG0024690.1	Os05t0159000-01	TraesCS1A03G0257200.3	TraesCS1B03G0336700.2	TraesCS1D03G0256700.1
HORVU.HK2.r1.1HG0009000	Horvu_HAR_1H01G139900.1	HORVU.MOREX.r3.1HG0024710.1	Os05t0159100-01	TraesCS1A03G0256600.1	TraesCS1B03G0347500.1	TraesCS1D03G0257000.1
HORVU.HK2.r1.1HG0009010	Horvu_HAR_1H01G140400.1	HORVU.MOREX.r3.1HG0024860.1	Os12t0207000-01	TraesCS5A03G0321700.2	TraesCS5B03G0310500.1	TraesCS5D03G0283800.1
HORVU.HK2.r1.1HG0009020	Horvu_HAR_1H01G140700.1	HORVU.MOREX.r3.1HG0024900.1	Os05t0160100-01	TraesCS1A03G0255300.1	TraesCS1B03G0356000.1	TraesCS1D03G0258400.1
HORVU.HK2.r1.1HG0009030	Horvu_HAR_1H01G140800.1	HORVU.MOREX.r3.1HG0024910.1.CDS1		TraesCS1A03G0969900.1	TraesCS1B03G0355800.1	TraesCS1D03G0258500.1
HORVU.HK2.r1.1HG0009040	Horvu_HAR_1H01G141000.1
HORVU.HK2.r1.1HG0009050
HORVU.HK2.r1.1HG0009060
HORVU.HK2.r1.1HG0009070
HORVU.HK2.r1.1HG0009080
HORVU.HK2.r1.1HG0009090
HORVU.HK2.r1.1HG0009100	Horvu_HAR_1H01G141600.1	HORVU.MOREX.r3.1HG0025050.1	Os05t0162000-01	TraesCS1A03G0261500.1	TraesCS1B03G0354300LC.1	TraesCS1D03G0261000.1
HORVU.HK2.r1.1HG0009110
HORVU.HK2.r1.1HG0009120	Horvu_HAR_1H01G142100.1	HORVU.MOREX.r3.5HG0526770.1
HORVU.HK2.r1.1HG0009130
HORVU.HK2.r1.1HG0009140
HORVU.HK2.r1.1HG0009150	Horvu_HAR_1H01G143100.1	HORVU.MOREX.r3.1HG0025320.1.CDS1		TraesCS1A03G0260900.1	TraesCS1B03G0352200.1	TraesCS1D03G0263500.1
HORVU.HK2.r1.1HG0009160
HORVU.HK2.r1.1HG0009170
HORVU.HK2.r1.1HG0009180	Horvu_HAR_1H01G144600.1	HORVU.MOREX.r3.1HG0025500.2	Os05t0163000-01	TraesCS1A03G0260200.3	TraesCS1B03G0351100.2	TraesCS1D03G0264000.2
HORVU.HK2.r1.1HG0009190	Horvu_HAR_1H01G144700.1	HORVU.MOREX.r3.1HG0025510.1	Os05t0162800-00	TraesCS1A03G0260100.1	TraesCS1B03G0351000.1	TraesCS1D03G0264300.1
HORVU.HK2.r1.1HG0009200	Horvu_HAR_1H01G144800.1	HORVU.MOREX.r3.1HG0025520.1	Os05t0163400-03	TraesCS1A03G0259800.1	TraesCS1B03G0350500.2	TraesCS1D03G0264500.1
HORVU.HK2.r1.1HG0009210	Horvu_HAR_1H01G144900.1	HORVU.MOREX.r3.1HG0025530.1.CDS1	Os05t0163300-01	TraesCS1A03G0259700.1	TraesCS1B03G0350400.1	TraesCS1D03G0264600.1
HORVU.HK2.r1.1HG0009220	Horvu_HAR_1H01G145000.1	HORVU.MOREX.r3.1HG0025550.2	Os05t0163100-02	TraesCS1A03G0266600.1	TraesCS1B03G0350100.1	TraesCS1D03G0264700.1
HORVU.HK2.r1.1HG0009230
HORVU.HK2.r1.1HG0009240
HORVU.HK2.r1.1HG0009250
HORVU.HK2.r1.1HG0009260
HORVU.HK2.r1.1HG0009270
HORVU.HK2.r1.1HG0009280
HORVU.HK2.r1.1HG0009290	Horvu_HAR_1H01G145800.1	HORVU.MOREX.r3.1HG0025660.1		TraesCS1A03G0266900.1	TraesCS1B03G0349400.1	TraesCS1D03G0265400.1
HORVU.HK2.r1.1HG0009300
HORVU.HK2.r1.1HG0009310		HORVU.MOREX.r3.1HG0025720.1	Os05t0164100-02	TraesCS1A03G0267900.1	TraesCS1B03G0348500.1	TraesCS1D03G0266200.1
HORVU.HK2.r1.1HG0009320	Horvu_HAR_1H01G146500.1	HORVU.MOREX.r3.1HG0025730.1.CDS1	Os05t0164200-01	TraesCS1A03G0268000LC.1	TraesCS1B03G0348400.1	TraesCS1D03G0266300.1
HORVU.HK2.r1.1HG0009330	Horvu_HAR_1H01G146800.1	HORVU.MOREX.r3.1HG0025790.1		TraesCS1A03G0268200.1
HORVU.HK2.r1.1HG0009340	Horvu_HAR_1H01G147500.1	HORVU.MOREX.r3.1HG0025870.1.CDS1	Os05t0165200-00	TraesCS1A03G0271100.1	TraesCS1B03G0358600.1	TraesCS1D03G0267900.1
HORVU.HK2.r1.1HG0009350	Horvu_HAR_1H01G147600.1	HORVU.MOREX.r3.1HG0025880.1	Os05t0165400-01	TraesCS1A03G0271200.2	TraesCS1B03G0358700.1	TraesCS1D03G0268200.2
HORVU.HK2.r1.1HG0009360	Horvu_HAR_1H01G148500.1	HORVU.MOREX.r3.1HG0025980.1	Os05t0168400-01	TraesCS1A03G0272100.1	TraesCS1B03G0359800.1	TraesCS1D03G0269400.1
HORVU.HK2.r1.1HG0009370	Horvu_HAR_1H01G149100.1	HORVU.MOREX.r3.1HG0026070.2	Os05t0169100-01	TraesCS1A03G0273100.1	TraesCS1B03G0360700.1	TraesCS1D03G0270700.1
HORVU.HK2.r1.1HG0009380	Horvu_HAR_1H01G149200.1	HORVU.MOREX.r3.1HG0026080.1		TraesCS1A03G0273200.1	TraesCS1B03G0360800.1	TraesCS1D03G0270800.1
HORVU.HK2.r1.1HG0009390
HORVU.HK2.r1.1HG0009400
HORVU.HK2.r1.1HG0009410	Horvu_HAR_1H01G149300.1	HORVU.MOREX.r3.1HG0026100.1		TraesCS1A03G0273400.1	TraesCS1B03G0361100.1	TraesCS1D03G0270900.1
HORVU.HK2.r1.1HG0009420	Horvu_HAR_1H01G149800.1	HORVU.MOREX.r3.1HG0026170.1		TraesCS1A03G0273500.1	TraesCS1B03G0361500.1	TraesCS1D03G0271000.1
HORVU.HK2.r1.1HG0009430	Horvu_HAR_1H01G150000.1	HORVU.MOREX.r3.1HG0026190.1		TraesCS1A03G0276000.1	TraesCS1B03G0361800.1	TraesCS1D03G0271100.1
HORVU.HK2.r1.1HG0009440	Horvu_HAR_1H01G150500.1	HORVU.MOREX.r3.1HG0026240.3	Os03t0603600-01	TraesCS1A03G0276100.1	TraesCS1B03G0362200.3	TraesCS1D03G0271600.2
HORVU.HK2.r1.1HG0009450	Horvu_HAR_1H01G150600.1	HORVU.MOREX.r3.1HG0026280.1
HORVU.HK2.r1.1HG0009460
HORVU.HK2.r1.1HG0009470	Horvu_HAR_1H01G151200.1	HORVU.MOREX.r3.1HG0026390.1
HORVU.HK2.r1.1HG0009480	Horvu_HAR_1H01G151400.1
HORVU.HK2.r1.1HG0009490	Horvu_HAR_1H01G151700.1	HORVU.MOREX.r3.1HG0026440.1
HORVU.HK2.r1.1HG0009500	Horvu_HAR_1H01G151800.1	HORVU.MOREX.r3.1HG0026470.1		TraesCS1A03G0277600.1	TraesCS1B03G0363900.1	TraesCS1D03G0273300.1
HORVU.HK2.r1.1HG0009510					TraesCS5B03G1383100LC.2	TraesCS2D03G1259700LC.1
HORVU.HK2.r1.1HG0009520
HORVU.HK2.r1.1HG0009530					TraesCS1B03G0365400.1
HORVU.HK2.r1.1HG0009540	Horvu_HAR_1H01G152800.1
HORVU.HK2.r1.1HG0009550	Horvu_HAR_1H01G152900.1
HORVU.HK2.r1.1HG0009560	Horvu_HAR_1H01G153700.1	HORVU.MOREX.r3.1HG0026930.1	Os08t0180000-02	TraesCS1A03G0280900.1	TraesCS1B03G0366300.1	TraesCS1D03G0276200.1
HORVU.HK2.r1.1HG0009570	Horvu_HAR_1H01G153800.1	HORVU.MOREX.r3.1HG0026940.1		TraesCS1A03G0281400.1	TraesCS1B03G0367100.1	TraesCS1D03G0276600.1
HORVU.HK2.r1.1HG0009580	Horvu_HAR_1H01G154300.1	HORVU.MOREX.r3.1HG0027000.1	Os05t0171200-01	TraesCS1A03G0282000.1	TraesCS1B03G0367500.1	TraesCS1D03G0276900.1
HORVU.HK2.r1.1HG0009590	Horvu_HAR_1H01G154500.1	HORVU.MOREX.r3.1HG0027030.1	Os05t0171300-01	TraesCS1A03G0282800.1	TraesCS1B03G0367600.1	TraesCS1D03G0277100.1
HORVU.HK2.r1.1HG0009600	Horvu_HAR_1H01G155100.1	HORVU.MOREX.r3.1HG0027090.1		TraesCS1A03G0283100.1	TraesCS1B03G0368400.1	TraesCS1D03G0277400.1
HORVU.HK2.r1.1HG0009610	Horvu_HAR_1H01G155200.1	HORVU.MOREX.r3.1HG0027120.1
HORVU.HK2.r1.1HG0009620	Horvu_HAR_1H01G155300.1	HORVU.MOREX.r3.1HG0027140.1	Os05t0171900-01	TraesCS1A03G0284600.1	TraesCS1B03G0369300.1	TraesCS1D03G0278100.1
HORVU.HK2.r1.1HG0009630	Horvu_HAR_1H01G155900.1	HORVU.MOREX.r3.1HG0027200.1	Os05t0178600-01	TraesCS1A03G0290300.1	TraesCS1B03G0374000.1	TraesCS1D03G0283800.1
HORVU.HK2.r1.1HG0009640	Horvu_HAR_1H01G156100.1	HORVU.MOREX.r3.1HG0027220.1	Os05t0178400-01	TraesCS1A03G0290200.2	TraesCS1B03G0373600.1	TraesCS1D03G0283700.1
HORVU.HK2.r1.1HG0009650	Horvu_HAR_1H01G156900.1	HORVU.MOREX.r3.1HG0027380.1.CDS1	Os02t0321000-01	TraesCS1A03G0287900.1	TraesCS1B03G0371300.1	TraesCS1D03G0282000.1
HORVU.HK2.r1.1HG0009660	Horvu_HAR_1H01G157000.1	HORVU.MOREX.r3.1HG0027400.1	Os05t0176800-01	TraesCS1A03G0287800.2	TraesCS1B03G0371200.2	TraesCS1D03G0281900.1
HORVU.HK2.r1.1HG0009670
HORVU.HK2.r1.1HG0009680
HORVU.HK2.r1.1HG0009690	Horvu_HAR_1H01G157100.1	HORVU.MOREX.r3.1HG0027490.1.CDS1		TraesCS1A03G0287600.1	TraesCS1B03G0371000.1	TraesCS1D03G0281600.1
HORVU.HK2.r1.1HG0009700	Horvu_HAR_1H01G157800.1	HORVU.MOREX.r3.1HG0027590.1.CDS1	Os05t0176700-01	TraesCS1A03G0286800.1	TraesCS1B03G0370700.1	TraesCS1D03G0280100.1
HORVU.HK2.r1.1HG0009710	Horvu_HAR_1H01G158100.1	HORVU.MOREX.r3.1HG0027640.1.CDS1
HORVU.HK2.r1.1HG0009720	Horvu_HAR_1H01G158300.1	HORVU.MOREX.r3.1HG0027650.1.CDS1		TraesCS1A03G0286700.1	TraesCS1B03G0370600.1	TraesCS1D03G0280000.1
HORVU.HK2.r1.1HG0009730	Horvu_HAR_1H01G158500.1	HORVU.MOREX.r3.1HG0027680.1	Os05t0176500-02	TraesCS1A03G0286100.1	TraesCS1B03G0370000.1	TraesCS1D03G0279200.1
HORVU.HK2.r1.1HG0009740		HORVU.MOREX.r3.6HG0548860.1	Os11t0599400-00	TraesCS2A03G0767500LC.1		TraesCS6D03G0876500LC.1
HORVU.HK2.r1.1HG0009750	Horvu_HAR_1H01G158600.1			TraesCS3A03G0279300LC.1
HORVU.HK2.r1.1HG0009760
HORVU.HK2.r1.1HG0009770	Horvu_HAR_1H01G158700.1	HORVU.MOREX.r3.1HG0027710.1.CDS1	Os04t0283800-01
HORVU.HK2.r1.1HG0009780				TraesCS2A03G0330700LC.1	TraesCS7B03G0049900LC.1
HORVU.HK2.r1.1HG0009790	Horvu_HAR_1H01G158800.1
HORVU.HK2.r1.1HG0009800	Horvu_HAR_1H01G158900.1	HORVU.MOREX.r3.1HG0027740.1.CDS1
HORVU.HK2.r1.1HG0009810	Horvu_HAR_1H01G159100.1	HORVU.MOREX.r3.1HG0027750.1.CDS1
HORVU.HK2.r1.1HG0009820
HORVU.HK2.r1.1HG0009830	Horvu_HAR_1H01G159300.1	HORVU.MOREX.r3.1HG0027800.1	Os05t0176400-01	TraesCS1A03G0286000LC.1	TraesCS1B03G0369600.1	TraesCS1D03G0278800.1
HORVU.HK2.r1.1HG0009840	Horvu_HAR_1H01G159400.1	HORVU.MOREX.r3.1HG0027810.1.CDS1	Os05t0176300-01	TraesCS1A03G0285900.1	TraesCS1B03G0369700.1	TraesCS1D03G0278700.1
HORVU.HK2.r1.1HG0009850
HORVU.HK2.r1.1HG0009860
HORVU.HK2.r1.1HG0009870
HORVU.HK2.r1.1HG0009880
HORVU.HK2.r1.1HG0009890	Horvu_HAR_1H01G159800.1	HORVU.MOREX.r3.1HG0027850.1	Os05t0176100-05		TraesCS1B03G0369400.1	TraesCS1D03G0278400.1
HORVU.HK2.r1.1HG0009900	Horvu_HAR_1H01G160000.1	HORVU.MOREX.r3.1HG0027890.1	Os12t0472500-01	TraesCS1A03G0291800.1	TraesCS1B03G0375200.1	TraesCS1D03G0284800.1
HORVU.HK2.r1.1HG0009910	Horvu_HAR_1H01G160100.1	HORVU.MOREX.r3.1HG0027930.1.CDS1	Os05t0179100-01	TraesCS1A03G0292200.1	TraesCS1B03G0376400.1	TraesCS1D03G0284900.1
HORVU.HK2.r1.1HG0009920
HORVU.HK2.r1.1HG0009930
HORVU.HK2.r1.1HG0009940	Horvu_HAR_1H01G160300.1	HORVU.MOREX.r3.1HG0027950.1.CDS1	Os05t0179950-00	TraesCS1A03G0293500.1	TraesCS1B03G0376600.1	TraesCS1D03G0285500.1
HORVU.HK2.r1.1HG0009950
HORVU.HK2.r1.1HG0009960
HORVU.HK2.r1.1HG0009970
HORVU.HK2.r1.1HG0009980
HORVU.HK2.r1.1HG0009990				TraesCS7A03G0880100.1
HORVU.HK2.r1.1HG0010000
HORVU.HK2.r1.1HG0010010	Horvu_HAR_1H01G160700.1	HORVU.MOREX.r3.1HG0028070.1		TraesCS1A03G0293700.1	TraesCS1B03G0376700.1	TraesCS1D03G0285600.1
HORVU.HK2.r1.1HG0010020
HORVU.HK2.r1.1HG0010030
HORVU.HK2.r1.1HG0010040
HORVU.HK2.r1.1HG0010050
HORVU.HK2.r1.1HG0010060
HORVU.HK2.r1.1HG0010070	Horvu_HAR_1H01G162100.1	HORVU.MOREX.r3.1HG0028250.1		TraesCS1A03G0294800.1	TraesCS1B03G0379800.1	TraesCS1D03G0286900.1
HORVU.HK2.r1.1HG0010080	Horvu_HAR_1H01G162700.1	HORVU.MOREX.r3.1HG0028320.1		TraesCS1A03G0295000.4	TraesCS1B03G0380000.2	TraesCS1D03G0287300.1
HORVU.HK2.r1.1HG0010090
HORVU.HK2.r1.1HG0010100
HORVU.HK2.r1.1HG0010110
HORVU.HK2.r1.1HG0010120	Horvu_HAR_1H01G163800.1	HORVU.MOREX.r3.1HG0029060.1	Os01t0180800-01	TraesCS1A03G0295200.1	TraesCS1B03G0380400.1	TraesCS1D03G0287900.2
HORVU.HK2.r1.1HG0010130	Horvu_HAR_1H01G163900.1		Os05t0181200-01	TraesCS1A03G0295300.1	TraesCS1B03G0380700.1	TraesCS1D03G0288000.1
HORVU.HK2.r1.1HG0010140
HORVU.HK2.r1.1HG0010150
HORVU.HK2.r1.1HG0010160	Horvu_HAR_1H01G164200.1	HORVU.MOREX.r3.1HG0029100.1.CDS1	Os05t0182000-01	TraesCS1A03G0295500.1	TraesCS1B03G0381700.1	TraesCS1D03G0288200.1
HORVU.HK2.r1.1HG0010170						TraesCS3D03G0839800LC.3
HORVU.HK2.r1.1HG0010180
HORVU.HK2.r1.1HG0010190
HORVU.HK2.r1.1HG0010200
HORVU.HK2.r1.1HG0010210
HORVU.HK2.r1.1HG0010220	Horvu_HAR_1H01G165500.1	HORVU.MOREX.r3.1HG0029270.1	Os05t0182500-02		TraesCS1B03G0383100.1	TraesCS1D03G0288500.1
HORVU.HK2.r1.1HG0010230	Horvu_HAR_1H01G165700.1	HORVU.MOREX.r3.1HG0029280.1	Os05t0182600-01	TraesCS1A03G0297300.1	TraesCS1B03G0383500.3	TraesCS1D03G0289200.2
HORVU.HK2.r1.1HG0010240	Horvu_HAR_1H01G166000.1	HORVU.MOREX.r3.1HG0029340.1	Os05t0182700-01	TraesCS1A03G0298500.1	TraesCS1B03G0384100.2	TraesCS1D03G0289400.1
HORVU.HK2.r1.1HG0010250	Horvu_HAR_1H01G166900.1	HORVU.MOREX.r3.1HG0029480.1.CDS1	Os05t0184901-01	TraesCS1A03G0300000LC.1	TraesCS1B03G0385300.1	TraesCS1D03G0291300LC.1
HORVU.HK2.r1.1HG0010260
HORVU.HK2.r1.1HG0010270	Horvu_HAR_1H01G167300.1	HORVU.MOREX.r3.1HG0029510.1		TraesCS1A03G0300800.1	TraesCS1B03G0385700.1	TraesCS1D03G0291600.1
HORVU.HK2.r1.1HG0010280	Horvu_HAR_1H01G167800.1		Os05t0185800-01	TraesCS1A03G0301200.1	TraesCS1B03G0386200.1	TraesCS1D03G0292200.1
HORVU.HK2.r1.1HG0010290
HORVU.HK2.r1.1HG0010300				TraesCS4A03G0445300LC.1
HORVU.HK2.r1.1HG0010310
HORVU.HK2.r1.1HG0010320
HORVU.HK2.r1.1HG0010330	Horvu_HAR_1H01G169500.1	HORVU.MOREX.r3.1HG0029890.1	Os02t0228900-01	TraesCS1A03G0303700.2	TraesCS1B03G0387600LC.1	TraesCS1D03G0293600.1
HORVU.HK2.r1.1HG0010340	Horvu_HAR_1H01G169600.1	HORVU.MOREX.r3.1HG0029900.1	Os05t0187000-01	TraesCS1A03G0303800.1	TraesCS1B03G0388500.1	TraesCS1D03G0293700.2
HORVU.HK2.r1.1HG0010350
HORVU.HK2.r1.1HG0010360
HORVU.HK2.r1.1HG0010370	Horvu_HAR_1H01G170500.1	HORVU.MOREX.r3.1HG0030080.1	Os05t0187800-01	TraesCS1A03G0304700.1	TraesCS1B03G0389200.2	TraesCS1D03G0294500.2
HORVU.HK2.r1.1HG0010380
HORVU.HK2.r1.1HG0010390	Horvu_HAR_1H01G171400.1	HORVU.MOREX.r3.1HG0030200.1.CDS1			TraesCS1B03G0392600.1	TraesCS1D03G0313200.1
HORVU.HK2.r1.1HG0010400	Horvu_HAR_1H01G172200.1	HORVU.MOREX.r3.1HG0030290.1.CDS1	Os05t0200280-01	TraesCS1A03G0308100.1	TraesCS1B03G0391300.1	TraesCS1D03G0311000.1
HORVU.HK2.r1.1HG0010410
HORVU.HK2.r1.1HG0010420
HORVU.HK2.r1.1HG0010430
HORVU.HK2.r1.1HG0010440	Horvu_HAR_1H01G174100.1	HORVU.MOREX.r3.1HG0030630.1	Os05t0207700-02	TraesCS1A03G0309800.1	TraesCS1B03G0393400.1	TraesCS1D03G0308400.2
HORVU.HK2.r1.1HG0010450	Horvu_HAR_1H01G174400.1	HORVU.MOREX.r3.1HG0030650.1	Os05t0207500-01	TraesCS1A03G0310500.1	TraesCS1B03G0389300.1	TraesCS1D03G0308200.1
HORVU.HK2.r1.1HG0010460	Horvu_HAR_1H01G174800.1	HORVU.MOREX.r3.1HG0030690.1	Os05t0196700-01	TraesCS1A03G0311100.1	TraesCS1B03G0394600.1	TraesCS1D03G0307600.1
HORVU.HK2.r1.1HG0010470	Horvu_HAR_1H01G175000.1	HORVU.MOREX.r3.1HG0030720.1	Os05t0196800-01	TraesCS1A03G0311400.1	TraesCS1B03G0394400.1	TraesCS1D03G0307200.1
HORVU.HK2.r1.1HG0010480
HORVU.HK2.r1.1HG0010490
HORVU.HK2.r1.1HG0010500
HORVU.HK2.r1.1HG0010510
HORVU.HK2.r1.1HG0010520
HORVU.HK2.r1.1HG0010530	Horvu_HAR_1H01G176100.1	HORVU.MOREX.r3.1HG0031180.1	Os05t0199500-02	TraesCS1A03G0312100.1	TraesCS1B03G0395300.1	TraesCS1D03G0305100.1
HORVU.HK2.r1.1HG0010540	Horvu_HAR_1H01G176200.1	HORVU.MOREX.r3.1HG0031210.1.CDS1	Os05t0199100-01	TraesCS1A03G0312400.1	TraesCS1B03G0395400.1	TraesCS1D03G0304900.1
HORVU.HK2.r1.1HG0010550
HORVU.HK2.r1.1HG0010560
HORVU.HK2.r1.1HG0010570
HORVU.HK2.r1.1HG0010580	Horvu_HAR_1H01G176900.1	HORVU.MOREX.r3.1HG0031310.1.CDS1	Os05t0202300-01	TraesCS1A03G0312900.1	TraesCS1B03G0396900.1	TraesCS1D03G0304500.1
HORVU.HK2.r1.1HG0010590	Horvu_HAR_1H01G177000.1	HORVU.MOREX.r3.1HG0031320.1	Os11t0525800-02	TraesCS1A03G0313200.1	TraesCS1B03G0397700.1	TraesCS1D03G0304300.1
HORVU.HK2.r1.1HG0010600
HORVU.HK2.r1.1HG0010610
HORVU.HK2.r1.1HG0010620
HORVU.HK2.r1.1HG0010630	Horvu_HAR_1H01G178600.1	HORVU.MOREX.r3.1HG0031820.1	Os05t0223000-01	TraesCS1A03G0343000.1	TraesCS1B03G0410800.1	TraesCS1D03G0300000.1
HORVU.HK2.r1.1HG0010640
HORVU.HK2.r1.1HG0010650	Horvu_HAR_1H01G180500.1	HORVU.MOREX.r3.1HG0032150.1		TraesCS1A03G0316400.1	TraesCS1B03G0409100.1	TraesCS1D03G0302600.1
HORVU.HK2.r1.1HG0010660	Horvu_HAR_1H01G180600.1	HORVU.MOREX.r3.1HG0032160.1	Os05t0220600-01	TraesCS1A03G0317300.1	TraesCS1B03G0408700.2	TraesCS1D03G0302700.1
HORVU.HK2.r1.1HG0010670	Horvu_HAR_1H01G180900.1	HORVU.MOREX.r3.1HG0032200.1	Os01t0385400-01	TraesCS1A03G0317400.1	TraesCS1B03G0407100.1	TraesCS1D03G0301800.1
HORVU.HK2.r1.1HG0010680
HORVU.HK2.r1.1HG0010690
HORVU.HK2.r1.1HG0010700	Horvu_HAR_1H01G181100.1	HORVU.MOREX.r3.1HG0032230.1	Os05t0219800-01	TraesCS1A03G1024600.1	TraesCS1B03G1206100.1	TraesCS1D03G0983600.1
HORVU.HK2.r1.1HG0010710	Horvu_HAR_1H01G181300.1	HORVU.MOREX.r3.1HG0032260.1	Os05t0218400-01	TraesCS1A03G0319000.1	TraesCS1B03G0405400.2	TraesCS1D03G0301200.1
HORVU.HK2.r1.1HG0010720
HORVU.HK2.r1.1HG0010730
HORVU.HK2.r1.1HG0010740	Horvu_HAR_1H01G182100.1	HORVU.MOREX.r3.1HG0032570.2	Os10t0346200-01	TraesCS1A03G0324000.3	TraesCS1B03G0400200.1	TraesCS1D03G0299200.2
HORVU.HK2.r1.1HG0010750	Horvu_HAR_1H01G184100.1	HORVU.MOREX.r3.1HG0032910.1	Os05t0302300-01	TraesCS1A03G0342300.3	TraesCS1B03G0404400.2	TraesCS1D03G0297200.1
HORVU.HK2.r1.1HG0010760	Horvu_HAR_1H01G184300.1	HORVU.MOREX.r3.1HG0032930.1	Os05t0252100-01	TraesCS1A03G0339300.1	TraesCS1B03G0429700.1	TraesCS1D03G0319000.1
HORVU.HK2.r1.1HG0010770	Horvu_HAR_1H01G186500.1	HORVU.MOREX.r3.1HG0033350.1	Os10t0118900-02	TraesCS1A03G0350800.1	TraesCS1B03G0426100.2	TraesCS1D03G0318000.2
HORVU.HK2.r1.1HG0010780	Horvu_HAR_1H01G187400.1	HORVU.MOREX.r3.1HG0033540.1	Os10t0169800-01	TraesCS1A03G0371000.1		TraesCS1D03G0342000.2
HORVU.HK2.r1.1HG0010790	Horvu_HAR_1H01G187600.1	HORVU.MOREX.r3.1HG0033590.1	Os05t0279300-02	TraesCS1A03G0347000.3	TraesCS1B03G0435100.2	TraesCS1D03G0295400.2
HORVU.HK2.r1.1HG0010800
HORVU.HK2.r1.1HG0010810
HORVU.HK2.r1.1HG0010820
HORVU.HK2.r1.1HG0010830
HORVU.HK2.r1.1HG0010840
HORVU.HK2.r1.1HG0010850
HORVU.HK2.r1.1HG0010860	Horvu_HAR_1H01G188100.1	HORVU.MOREX.r3.1HG0033780.1.CDS1
HORVU.HK2.r1.1HG0010870
HORVU.HK2.r1.1HG0010880
HORVU.HK2.r1.1HG0010890
HORVU.HK2.r1.1HG0010900	Horvu_HAR_1H01G188600.1	HORVU.MOREX.r3.1HG0033920.1	Os10t0320400-01	TraesCS1A03G0370700.1	TraesCS1B03G0413600.2	TraesCS1D03G0322500.1
HORVU.HK2.r1.1HG0010910
HORVU.HK2.r1.1HG0010920
HORVU.HK2.r1.1HG0010930
HORVU.HK2.r1.1HG0010940	Horvu_HAR_1H01G189800.1	HORVU.MOREX.r3.1HG0034230.2	Os10t0188300-01	TraesCS1A03G0371800.1	TraesCS1B03G0422000.1	TraesCS1D03G0328100.1
HORVU.HK2.r1.1HG0010950	Horvu_HAR_1H01G190200.1		Os03t0200500-01
HORVU.HK2.r1.1HG0010960	Horvu_HAR_1H01G190300.1	HORVU.MOREX.r3.1HG0034310.1	Os10t0413400-01	TraesCS1A03G0371400.1	TraesCS1B03G0419300.1	TraesCS1D03G0322900.1
HORVU.HK2.r1.1HG0010970	Horvu_HAR_1H01G190900.1	HORVU.MOREX.r3.1HG0034480.3	Os05t0230900-01	TraesCS1A03G0341400LC.1	TraesCS1B03G0424400.1	TraesCS1D03G0296800.1
HORVU.HK2.r1.1HG0010980	Horvu_HAR_1H01G191400.1	HORVU.MOREX.r3.1HG0034560.1	Os10t0181200-01	TraesCS1A03G0341100.2	TraesCS1B03G0424200.1	TraesCS1D03G0296200.1
HORVU.HK2.r1.1HG0010990	Horvu_HAR_1H01G191600.1	HORVU.MOREX.r3.1HG0034590.1	Os10t0346600-00	TraesCS1A03G0347400.1	TraesCS1B03G0411500.1	TraesCS1D03G0315600.1
HORVU.HK2.r1.1HG0011000
HORVU.HK2.r1.1HG0011010
HORVU.HK2.r1.1HG0011020					TraesCS5B03G0284300LC.1
HORVU.HK2.r1.1HG0011030
HORVU.HK2.r1.1HG0011040	Horvu_HAR_1H01G192300.1	HORVU.MOREX.r3.1HG0034700.1	Os05t0279400-02	TraesCS1A03G0372800.2	TraesCS1B03G0446700.3
HORVU.HK2.r1.1HG0011050
HORVU.HK2.r1.1HG0011060
HORVU.HK2.r1.1HG0011070
HORVU.HK2.r1.1HG0011080
HORVU.HK2.r1.1HG0011090
HORVU.HK2.r1.1HG0011100
HORVU.HK2.r1.1HG0011110
HORVU.HK2.r1.1HG0011120
HORVU.HK2.r1.1HG0011130	Horvu_HAR_1H01G193800.1
HORVU.HK2.r1.1HG0011140	Horvu_HAR_1H01G194000.1	HORVU.MOREX.r3.1HG0035140.1	Os10t0198600-01	TraesCS1A03G0330400.1	TraesCS1B03G0440300.1	TraesCS1D03G0342700.1
HORVU.HK2.r1.1HG0011150
HORVU.HK2.r1.1HG0011160
HORVU.HK2.r1.1HG0011170
HORVU.HK2.r1.1HG0011180	Horvu_HAR_1H01G194600.1	HORVU.MOREX.r3.1HG0035400.1			TraesCS1B03G0428600.1	TraesCS1D03G0324800.1
HORVU.HK2.r1.1HG0011190	Horvu_HAR_1H01G195900.1	HORVU.MOREX.r3.1HG0035690.2	Os10t0160000-01	TraesCS1A03G0364800.2	TraesCS1B03G0418900.2	TraesCS1D03G0322000.1
HORVU.HK2.r1.1HG0011200
HORVU.HK2.r1.1HG0011210
HORVU.HK2.r1.1HG0011220
HORVU.HK2.r1.1HG0011230
HORVU.HK2.r1.1HG0011240
HORVU.HK2.r1.1HG0011250
HORVU.HK2.r1.1HG0011260
HORVU.HK2.r1.1HG0011270
HORVU.HK2.r1.1HG0011280
HORVU.HK2.r1.1HG0011290
HORVU.HK2.r1.1HG0011300
HORVU.HK2.r1.1HG0011310
HORVU.HK2.r1.1HG0011320
HORVU.HK2.r1.1HG0011330
HORVU.HK2.r1.1HG0011340
HORVU.HK2.r1.1HG0011350
HORVU.HK2.r1.1HG0011360
HORVU.HK2.r1.1HG0011370
HORVU.HK2.r1.1HG0011380
HORVU.HK2.r1.1HG0011390
HORVU.HK2.r1.1HG0011400
HORVU.HK2.r1.1HG0011410
HORVU.HK2.r1.1HG0011420
HORVU.HK2.r1.1HG0011430
HORVU.HK2.r1.1HG0011440
HORVU.HK2.r1.1HG0011450
HORVU.HK2.r1.1HG0011460
HORVU.HK2.r1.1HG0011470
HORVU.HK2.r1.1HG0011480
HORVU.HK2.r1.1HG0011490
HORVU.HK2.r1.1HG0011500
HORVU.HK2.r1.1HG0011510	Horvu_HAR_1H01G196800.1	HORVU.MOREX.r3.1HG0035920.1	Os10t0415900-01	TraesCS1A03G0367900.1		TraesCS1D03G0331700.1
HORVU.HK2.r1.1HG0011520
HORVU.HK2.r1.1HG0011530
HORVU.HK2.r1.1HG0011540
HORVU.HK2.r1.1HG0011550
HORVU.HK2.r1.1HG0011560	Horvu_HAR_1H01G197500.1	HORVU.MOREX.r3.1HG0036370.1	Os10t0377400-02	TraesCS1A03G0332500.1	TraesCS1B03G0432100.1	TraesCS1D03G0344600.1
HORVU.HK2.r1.1HG0011570	Horvu_HAR_1H01G197900.1	HORVU.MOREX.r3.1HG0036400.1	Os10t0414500-01	TraesCS1A03G0359500.2	TraesCS1B03G0439900.2	TraesCS1D03G0336700.1
HORVU.HK2.r1.1HG0011580
HORVU.HK2.r1.1HG0011590
HORVU.HK2.r1.1HG0011600
HORVU.HK2.r1.1HG0011610	Horvu_HAR_1H01G199000.1	HORVU.MOREX.r3.1HG0036600.1	Os05t0292200-01	TraesCS1A03G0331200.1	TraesCS1B03G0447400.2	TraesCS1D03G0344800.1
HORVU.HK2.r1.1HG0011620
HORVU.HK2.r1.1HG0011630
HORVU.HK2.r1.1HG0011640	Horvu_HAR_1H01G199400.1	HORVU.MOREX.r3.1HG0036770.2	Os08t0282000-01	TraesCS1A03G0363800.2	TraesCS1B03G0415700.1	TraesCS1D03G0327000.1
HORVU.HK2.r1.1HG0011650
HORVU.HK2.r1.1HG0011660	Horvu_HAR_1H01G199600.1	HORVU.MOREX.r3.1HG0036860.1	Os10t0414800-01		TraesCS1B03G0437800.1	TraesCS1D03G0339400.1
HORVU.HK2.r1.1HG0011670			Os10t0516600-00
HORVU.HK2.r1.1HG0011680
HORVU.HK2.r1.1HG0011690
HORVU.HK2.r1.1HG0011700	Horvu_HAR_1H01G200000.1	HORVU.MOREX.r3.1HG0036930.1	Os10t0418000-01	TraesCS1A03G0336200.1	TraesCS1B03G0444500.1	TraesCS7D03G0551400.1
HORVU.HK2.r1.1HG0011710	Horvu_HAR_1H01G200500.1	HORVU.MOREX.r3.1HG0037020.1	Os10t0409900-01		TraesCS1B03G0445900.1	TraesCS1D03G0343400.1
HORVU.HK2.r1.1HG0011720
HORVU.HK2.r1.1HG0011730
HORVU.HK2.r1.1HG0011740
HORVU.HK2.r1.1HG0011750	Horvu_HAR_1H01G201200.1	HORVU.MOREX.r3.1HG0037180.1	Os10t0412100-01	TraesCS1A03G0365600.1	TraesCS1B03G0438200.2	TraesCS1D03G0332900.1
HORVU.HK2.r1.1HG0011760
HORVU.HK2.r1.1HG0011770
HORVU.HK2.r1.1HG0011780	Horvu_HAR_1H01G201800.1	HORVU.MOREX.r3.1HG0037250.1		TraesCS1A03G0369600.1	TraesCS1B03G0432400.1	TraesCS1D03G0337600.1
HORVU.HK2.r1.1HG0011790
HORVU.HK2.r1.1HG0011800	Horvu_HAR_1H01G203000.1	HORVU.MOREX.r3.1HG0037610.1	Os10t0396400-01	TraesCS1A03G0355000.1	TraesCS1B03G0442700.1	TraesCS1D03G0344500.4
HORVU.HK2.r1.1HG0011810	Horvu_HAR_1H01G203100.1	HORVU.MOREX.r3.1HG0037620.1	Os10t0414700-01	TraesCS1A03G0359100.1	TraesCS1B03G0448500.1	TraesCS1D03G0336300.1
HORVU.HK2.r1.1HG0011820	Horvu_HAR_1H01G203600.1	HORVU.MOREX.r3.1HG0037670.1	Os10t0436800-01	TraesCS1A03G0353900.1	TraesCS1B03G0448700.1	TraesCS1D03G0335400.1
HORVU.HK2.r1.1HG0011830	Horvu_HAR_1H01G203900.1	HORVU.MOREX.r3.1HG0037770.1	Os10t0437000-02	TraesCS1A03G0360300.1	TraesCS1B03G0448900.1	TraesCS1D03G0347700.1
HORVU.HK2.r1.1HG0011840
HORVU.HK2.r1.1HG0011850	Horvu_HAR_1H01G204400.1		Os10t0437600-01	TraesCS1A03G0361500.4	TraesCS1B03G0450400.3	TraesCS1D03G0348800.1
HORVU.HK2.r1.1HG0011860	Horvu_HAR_1H01G204500.1	HORVU.MOREX.r3.1HG0037920.1	Os10t0437700-01	TraesCS1A03G0361700.1	TraesCS1B03G0450900.1	TraesCS1D03G0349000.1
HORVU.HK2.r1.1HG0011870	Horvu_HAR_1H01G204700.1	HORVU.MOREX.r3.1HG0037960.1	Os10t0437900-00	TraesCS7A03G1347000.1	TraesCS1B03G0451000.1	TraesCS1D03G0349200.1
HORVU.HK2.r1.1HG0011880	Horvu_HAR_1H01G205000.1	HORVU.MOREX.r3.1HG0037990.1	Os10t0438100-00	TraesCS1A03G0326800.1	TraesCS1B03G0451400.1	TraesCS1D03G0349300.1
HORVU.HK2.r1.1HG0011890	Horvu_HAR_1H01G205400.1	HORVU.MOREX.r3.1HG0038070.1		TraesCS1A03G0385100.1	TraesCS1B03G0465700.1
HORVU.HK2.r1.1HG0011900	Horvu_HAR_1H01G205500.1	HORVU.MOREX.r3.1HG0038080.1	Os10t0438500-01	TraesCS1A03G0353300.1	TraesCS1B03G0451700.2	TraesCS1D03G0349700.3
HORVU.HK2.r1.1HG0011910	Horvu_HAR_1H01G205700.1		Os10t0438700-01	TraesCS1A03G0353100.1	TraesCS1B03G0452200.1	TraesCS1D03G0350000.2
HORVU.HK2.r1.1HG0011920	Horvu_HAR_1H01G206200.1	HORVU.MOREX.r3.1HG0038160.1.CDS1	Os10t0438800-01	TraesCS1A03G0329100LC.1	TraesCS1B03G0452500.1	TraesCS1D03G0350300.1
HORVU.HK2.r1.1HG0011930
HORVU.HK2.r1.1HG0011940
HORVU.HK2.r1.1HG0011950
HORVU.HK2.r1.1HG0011960
HORVU.HK2.r1.1HG0011970
HORVU.HK2.r1.1HG0011980
HORVU.HK2.r1.1HG0011990
HORVU.HK2.r1.1HG0012000	Horvu_HAR_1H01G208400.1
HORVU.HK2.r1.1HG0012010	Horvu_HAR_1H01G208700.1	HORVU.MOREX.r3.1HG0038590.1		TraesCS1A03G0374600.1	TraesCS1B03G0453200.1	TraesCS1D03G0351700.1
HORVU.HK2.r1.1HG0012020	Horvu_HAR_1H01G209100.1	HORVU.MOREX.r3.1HG0038620.1.CDS1	Os10t0441900-01		TraesCS1B03G0453700.1
HORVU.HK2.r1.1HG0012030
HORVU.HK2.r1.1HG0012040	Horvu_HAR_1H01G209200.1	HORVU.MOREX.r3.1HG0038630.1.CDS1	Os10t0442000-01		TraesCS1B03G0453900.1	TraesCS1D03G0352200.1
HORVU.HK2.r1.1HG0012050	Horvu_HAR_1H01G209700.1	HORVU.MOREX.r3.1HG0038750.1	Os02t0261000-00	TraesCS1A03G0377800.1	TraesCS1B03G0455100.1	TraesCS1D03G0353900.1
HORVU.HK2.r1.1HG0012060	Horvu_HAR_1H01G209800.1	HORVU.MOREX.r3.1HG0038760.1
HORVU.HK2.r1.1HG0012070	Horvu_HAR_1H01G210000.1	HORVU.MOREX.r3.1HG0038790.1.CDS1	Os10t0442700-02	TraesCS1A03G0377900.1	TraesCS1B03G0455200.1	TraesCS1D03G0354200.1
HORVU.HK2.r1.1HG0012080
HORVU.HK2.r1.1HG0012090	Horvu_HAR_1H01G210700.1	HORVU.MOREX.r3.1HG0038900.1	Os10t0442900-01	TraesCS1A03G0378500.1	TraesCS1B03G0455600.1	TraesCS1D03G0354500.1
HORVU.HK2.r1.1HG0012100	Horvu_HAR_1H01G210900.1	HORVU.MOREX.r3.1HG0038930.1.CDS1	Os10t0416100-01	TraesCS1A03G0378600.1	TraesCS1B03G0455800.1	TraesCS1D03G0354600.1
HORVU.HK2.r1.1HG0012110	Horvu_HAR_1H01G211000.1	HORVU.MOREX.r3.1HG0038960.1	Os08t0197500-01	TraesCS2A03G0250100LC.1	TraesCS2B03G0345400.1
HORVU.HK2.r1.1HG0012120	Horvu_HAR_1H01G211100.1	HORVU.MOREX.r3.1HG0038980.1.CDS1
HORVU.HK2.r1.1HG0012130	Horvu_HAR_1H01G211300.1	HORVU.MOREX.r3.1HG0039000.1	Os10t0443200-01	TraesCS1A03G0378800LC.1	TraesCS1B03G0455900.1	TraesCS1D03G0354700.1
HORVU.HK2.r1.1HG0012140
HORVU.HK2.r1.1HG0012150
HORVU.HK2.r1.1HG0012160	Horvu_HAR_1H01G211500.1	HORVU.MOREX.r3.1HG0039050.1		TraesCS1A03G0379700.3	TraesCS1B03G0456300.1	TraesCS1D03G0355500.1
HORVU.HK2.r1.1HG0012170	Horvu_HAR_1H01G211700.1	HORVU.MOREX.r3.1HG0039110.1
HORVU.HK2.r1.1HG0012180
HORVU.HK2.r1.1HG0012190	Horvu_HAR_1H01G212500.1		Os10t0445600-01	TraesCS1A03G0380800.1	TraesCS1B03G0462300.1	TraesCS1D03G0356300.1
HORVU.HK2.r1.1HG0012200	Horvu_HAR_1H01G212700.1	HORVU.MOREX.r3.1HG0039230.1	Os10t0446400-02	TraesCS1A03G0381500.1	TraesCS1B03G0462100.1	TraesCS1D03G0356700.1
HORVU.HK2.r1.1HG0012210	Horvu_HAR_1H01G213000.1	HORVU.MOREX.r3.1HG0039350.1	Os10t0447100-01	TraesCS1A03G0382300.2	TraesCS1B03G0460100.1	TraesCS1D03G0357500.2
HORVU.HK2.r1.1HG0012220	Horvu_HAR_1H01G213200.1	HORVU.MOREX.r3.1HG0039370.1	Os10t0456200-02	TraesCS1A03G0382100.2	TraesCS1B03G0461100.1	TraesCS1D03G0357200.1
HORVU.HK2.r1.1HG0012230					TraesCS1B03G0458800LC.1
HORVU.HK2.r1.1HG0012240	Horvu_HAR_1H01G213400.1	HORVU.MOREX.r3.1HG0039410.1.CDS1
HORVU.HK2.r1.1HG0012250
HORVU.HK2.r1.1HG0012260
HORVU.HK2.r1.1HG0012270
HORVU.HK2.r1.1HG0012280
HORVU.HK2.r1.1HG0012290
HORVU.HK2.r1.1HG0012300	Horvu_HAR_1H01G214900.1		Os10t0456500-02	TraesCS1A03G0384700.1	TraesCS1B03G0457500.1	TraesCS1D03G0358700.1
HORVU.HK2.r1.1HG0012310
HORVU.HK2.r1.1HG0012320
HORVU.HK2.r1.1HG0012330
HORVU.HK2.r1.1HG0012340	Horvu_HAR_1H01G215500.1
HORVU.HK2.r1.1HG0012350
HORVU.HK2.r1.1HG0012360	Horvu_HAR_1H01G215600.1	HORVU.MOREX.r3.1HG0039910.1	Os10t0457000-01	TraesCS1A03G0386600.1	TraesCS1B03G0468100.1	TraesCS1D03G0360500.1
HORVU.HK2.r1.1HG0012370	Horvu_HAR_1H01G215800.1	HORVU.MOREX.r3.1HG0039930.1
HORVU.HK2.r1.1HG0012380	Horvu_HAR_1H01G216000.1	HORVU.MOREX.r3.1HG0039960.1	Os07t0665700-01	TraesCS5A03G0703900.2	TraesCS3B03G1255700.1	TraesCS5D03G0670500.1
HORVU.HK2.r1.1HG0012390
HORVU.HK2.r1.1HG0012400	Horvu_HAR_1H01G216100.1	HORVU.MOREX.r3.1HG0040000.1	Os10t0457600-01	TraesCS1A03G0387100.1	TraesCS1B03G0468800.1	TraesCS1D03G0361300.1
HORVU.HK2.r1.1HG0012410	Horvu_HAR_1H01G216300.1	HORVU.MOREX.r3.1HG0040050.1	Os10t0457700-01	TraesCS1A03G0387200.3	TraesCS1B03G0468900.3	TraesCS1D03G0361700.1
HORVU.HK2.r1.1HG0012420	Horvu_HAR_1H01G216400.1
HORVU.HK2.r1.1HG0012430	Horvu_HAR_1H01G216800.1	HORVU.MOREX.r3.1HG0040220.2	Os10t0458700-02	TraesCS1A03G0389900LC.2	TraesCS1B03G0470600LC.1	TraesCS1D03G0363100LC.1
HORVU.HK2.r1.1HG0012440	Horvu_HAR_1H01G217600.1	HORVU.MOREX.r3.1HG0040550.1	Os07t0170800-01	TraesCS1A03G0390500.2	TraesCS1B03G0472200.1	TraesCS1D03G0363600.1
HORVU.HK2.r1.1HG0012450	Horvu_HAR_1H01G217800.1	HORVU.MOREX.r3.1HG0040570.1	Os10t0462800-01	TraesCS1A03G0390800.1	TraesCS1B03G0472300.1	TraesCS1D03G0363700.1
HORVU.HK2.r1.1HG0012460	Horvu_HAR_1H01G218100.1	HORVU.MOREX.r3.1HG0040610.1	Os10t0462900-02	TraesCS1A03G0391400.1	TraesCS1B03G0473000.1	TraesCS1D03G0364300.1
HORVU.HK2.r1.1HG0012470	Horvu_HAR_1H01G218200.1	HORVU.MOREX.r3.1HG0040640.1		TraesCS1A03G0391500.1	TraesCS1B03G0473100.1	TraesCS1D03G0364400.2
HORVU.HK2.r1.1HG0012480
HORVU.HK2.r1.1HG0012490
HORVU.HK2.r1.1HG0012500	Horvu_HAR_1H01G218400.1	HORVU.MOREX.r3.1HG0040680.1	Os10t0463200-01	TraesCS1A03G0391700.1	TraesCS1B03G0473200.1	TraesCS1D03G0364500.2
HORVU.HK2.r1.1HG0012510	Horvu_HAR_1H01G218600.1	HORVU.MOREX.r3.1HG0040700.1	Os10t0463300-01	TraesCS1A03G0392900.1	TraesCS1B03G0473300.1	TraesCS1D03G0364700.1
HORVU.HK2.r1.1HG0012520	Horvu_HAR_1H01G219400.1	HORVU.MOREX.r3.1HG0040800.1.CDS1	Os10t0463900-00	TraesCS1A03G0393300.1	TraesCS1B03G0482100.1	TraesCS1D03G0364900.1
HORVU.HK2.r1.1HG0012530
HORVU.HK2.r1.1HG0012540
HORVU.HK2.r1.1HG0012550	Horvu_HAR_1H01G220300.1		Os10t0465800-00	TraesCS1A03G0396400.1	TraesCS1B03G0483000.1	TraesCS1D03G0366600.1
HORVU.HK2.r1.1HG0012560	Horvu_HAR_1H01G220600.1	HORVU.MOREX.r3.1HG0040960.1	Os12t0488700-00	TraesCS1A03G0396800.1	TraesCS1B03G0484800.1	TraesCS1D03G0367000.1
HORVU.HK2.r1.1HG0012570
HORVU.HK2.r1.1HG0012580	Horvu_HAR_1H01G220900.1	HORVU.MOREX.r3.1HG0040990.1		TraesCS1A03G0396900.1	TraesCS1B03G0484900.2
HORVU.HK2.r1.1HG0012590	Horvu_HAR_1H01G221000.1	HORVU.MOREX.r3.1HG0041010.1		TraesCS1A03G0397200.1	TraesCS1B03G0485000.1	TraesCS1D03G0367500.1
HORVU.HK2.r1.1HG0012600	Horvu_HAR_1H01G221200.1	HORVU.MOREX.r3.1HG0041030.1	Os10t0466100-00	TraesCS1A03G0397900.2	TraesCS1B03G0485300.2	TraesCS1D03G0367900.1
HORVU.HK2.r1.1HG0012610	Horvu_HAR_1H01G221500.1	HORVU.MOREX.r3.1HG0041060.1	Os10t0466300-02	TraesCS1A03G0398900.1	TraesCS1B03G0485900.2	TraesCS1D03G0369000.1
HORVU.HK2.r1.1HG0012620	Horvu_HAR_1H01G222000.1	HORVU.MOREX.r3.1HG0041150.1		TraesCS1A03G0400500.1	TraesCS1B03G0486200.1	TraesCS1D03G0369200.3
HORVU.HK2.r1.1HG0012630	Horvu_HAR_1H01G222200.1	HORVU.MOREX.r3.1HG0041190.1		TraesCS1A03G0401400.1	TraesCS1B03G0486800LC.1	TraesCS1D03G0369700.1
HORVU.HK2.r1.1HG0012640	Horvu_HAR_1H01G222600.1	HORVU.MOREX.r3.1HG0041250.1	Os10t0467200-01	TraesCS1A03G0402000.1	TraesCS1B03G0492700.1	TraesCS1D03G0370800.1
HORVU.HK2.r1.1HG0012650	Horvu_HAR_1H01G222700.1	HORVU.MOREX.r3.1HG0041260.1	Os10t0467600-01	TraesCS1A03G0402100.1	TraesCS1B03G0493200.1	TraesCS1D03G0370900.1
HORVU.HK2.r1.1HG0012660	Horvu_HAR_1H01G222800.1	HORVU.MOREX.r3.1HG0041280.1	Os10t0467800-01	TraesCS1A03G0402200.1	TraesCS1B03G0493300.1	TraesCS1D03G0371000.2
HORVU.HK2.r1.1HG0012670
HORVU.HK2.r1.1HG0012680
HORVU.HK2.r1.1HG0012690
HORVU.HK2.r1.1HG0012700
HORVU.HK2.r1.1HG0012710	Horvu_HAR_1H01G223800.1
HORVU.HK2.r1.1HG0012720
HORVU.HK2.r1.1HG0012730
HORVU.HK2.r1.1HG0012740	Horvu_HAR_1H01G224400.1	HORVU.MOREX.r3.1HG0041550.1	Os10t0467900-01	TraesCS1A03G0402300.1	TraesCS1B03G0493600.1	TraesCS1D03G0371200.1
HORVU.HK2.r1.1HG0012750	Horvu_HAR_1H01G224500.1	HORVU.MOREX.r3.1HG0041560.1	Os01t0362100-01	TraesCS1A03G0403100.1	TraesCS1B03G0494100.1	TraesCS1D03G0372000.1
HORVU.HK2.r1.1HG0012760	Horvu_HAR_1H01G225000.1	HORVU.MOREX.r3.1HG0041600.1	Os10t0469900-01	TraesCS1A03G0403500.1	TraesCS1B03G0494500.1	TraesCS1D03G0373000.1
HORVU.HK2.r1.1HG0012770
HORVU.HK2.r1.1HG0012780	Horvu_HAR_1H01G225100.1
HORVU.HK2.r1.1HG0012790
HORVU.HK2.r1.1HG0012800	Horvu_HAR_1H01G225200.1	HORVU.MOREX.r3.1HG0041630.1	Os10t0470700-01	TraesCS1A03G0404300.1	TraesCS1B03G0494600.1	TraesCS1D03G0373400.1
HORVU.HK2.r1.1HG0012810	Horvu_HAR_1H01G225700.1	HORVU.MOREX.r3.1HG0041680.1	Os10t0470900-01	TraesCS1A03G0404600.1	TraesCS1B03G0494800.2	TraesCS1D03G0373600.1
HORVU.HK2.r1.1HG0012820	Horvu_HAR_1H01G225800.1	HORVU.MOREX.r3.1HG0041700.1		TraesCS1A03G0404800.1	TraesCS1B03G0495000.1	TraesCS1D03G0373800.1
HORVU.HK2.r1.1HG0012830	Horvu_HAR_1H01G227000.1	HORVU.MOREX.r3.1HG0041820.1	Os10t0471300-01	TraesCS1A03G0405700.2	TraesCS1B03G0496900.1	TraesCS1D03G0375200.1
HORVU.HK2.r1.1HG0012840
HORVU.HK2.r1.1HG0012850
HORVU.HK2.r1.1HG0012860
HORVU.HK2.r1.1HG0012870	Horvu_HAR_1H01G228500.1	HORVU.MOREX.r3.1HG0042100.1.CDS1	Os01t0500900-01	TraesCS1A03G0407200.1	TraesCS1B03G0498600.1	TraesCS1D03G0376300.1
HORVU.HK2.r1.1HG0012880	Horvu_HAR_1H01G228600.1	HORVU.MOREX.r3.1HG0042110.1		TraesCS1A03G0407300.1	TraesCS1B03G0498700.1	TraesCS1D03G0376400.1
HORVU.HK2.r1.1HG0012890	Horvu_HAR_1H01G228700.1	HORVU.MOREX.r3.1HG0042120.1	Os05t0299300-01	TraesCS1A03G0407700.3	TraesCS1B03G0499000.5	TraesCS1D03G0376600.4
HORVU.HK2.r1.1HG0012900	Horvu_HAR_1H01G229500.1	HORVU.MOREX.r3.1HG0042290.1		TraesCS1A03G0408500.1	TraesCS1B03G0500400.1	TraesCS1D03G0377400.1
HORVU.HK2.r1.1HG0012910	Horvu_HAR_1H01G229600.1		Os10t0473950-00		TraesCS1B03G0500650.1	TraesCS1D03G0377600.1
HORVU.HK2.r1.1HG0012920	Horvu_HAR_1H01G230000.1	HORVU.MOREX.r3.1HG0042420.1	Os05t0104650-00	TraesCS1A03G0410700.1	TraesCS1B03G0501900.1	TraesCS1D03G0380400.1
HORVU.HK2.r1.1HG0012930	Horvu_HAR_1H01G231400.1	HORVU.MOREX.r3.1HG0042620.1	Os10t0475900-01		TraesCS1B03G0506400.1	TraesCS1D03G0390500.1
HORVU.HK2.r1.1HG0012940	Horvu_HAR_1H01G231700.1	HORVU.MOREX.r3.1HG0042740.1	Os10t0476000-01	TraesCS1A03G0412000.1	TraesCS1B03G0506100.1	TraesCS1D03G0390700.1
HORVU.HK2.r1.1HG0012950	Horvu_HAR_1H01G231800.1	HORVU.MOREX.r3.1HG0042750.1	Os10t0476100-00	TraesCS1A03G0412100.1	TraesCS1B03G0506000.1	TraesCS1D03G0390800.1
HORVU.HK2.r1.1HG0012960
HORVU.HK2.r1.1HG0012970	Horvu_HAR_1H01G232100.1	HORVU.MOREX.r3.1HG0042870.1	Os10t0476600-02	TraesCS1A03G0413200.1	TraesCS1B03G0505700.1	TraesCS1D03G0391800.1
HORVU.HK2.r1.1HG0012980
HORVU.HK2.r1.1HG0012990	Horvu_HAR_1H01G232600.1	HORVU.MOREX.r3.1HG0042990.1	Os10t0477000-01	TraesCS1A03G0413800.3	TraesCS1B03G0503200.1	TraesCS1D03G0396400.1
HORVU.HK2.r1.1HG0013000	Horvu_HAR_1H01G232700.1	HORVU.MOREX.r3.1HG0043000.3	Os10t0477100-01	TraesCS1A03G0413900.1	TraesCS1B03G0502700.2	TraesCS1D03G0397500.1
HORVU.HK2.r1.1HG0013010	Horvu_HAR_1H01G233000.1	HORVU.MOREX.r3.1HG0043100.1	Os10t0477800-01	TraesCS1A03G0414800.2	TraesCS1B03G0507000.1	TraesCS1D03G0398100.2
HORVU.HK2.r1.1HG0013020
HORVU.HK2.r1.1HG0013030	Horvu_HAR_1H01G233400.1	HORVU.MOREX.r3.1HG0043190.1	Os10t0478200-01	TraesCS1A03G0416600.1	TraesCS1B03G0509100.1	TraesCS1D03G0398800.1
HORVU.HK2.r1.1HG0013040	Horvu_HAR_1H01G233600.1	HORVU.MOREX.r3.1HG0043210.1.CDS1		TraesCS4A03G0784000.1	TraesCS2B03G0553800.1
HORVU.HK2.r1.1HG0013050	Horvu_HAR_1H01G234000.1	HORVU.MOREX.r3.1HG0043270.1		TraesCS1A03G0417000LC.1	TraesCS1B03G0509400.1	TraesCS1D03G0399100.1
HORVU.HK2.r1.1HG0013060
HORVU.HK2.r1.1HG0013070
HORVU.HK2.r1.1HG0013080
HORVU.HK2.r1.1HG0013090
HORVU.HK2.r1.1HG0013100	Horvu_HAR_1H01G234800.1	HORVU.MOREX.r3.1HG0043330.1.CDS1	Os02t0293900-00	TraesCS1A03G0417100.1	TraesCS1B03G0509600LC.1	TraesCS1D03G0399300LC.1
HORVU.HK2.r1.1HG0013110
HORVU.HK2.r1.1HG0013120	Horvu_HAR_1H01G235100.1		Os10t0478900-01		TraesCS1B03G0511300.1	TraesCS1D03G0399800.1
HORVU.HK2.r1.1HG0013130	Horvu_HAR_1H01G236400.1	HORVU.MOREX.r3.1HG0043590.1	Os10t0479600-01	TraesCS1A03G0419500.1	TraesCS1B03G0512400.1	TraesCS1D03G0401500.1
HORVU.HK2.r1.1HG0013140	Horvu_HAR_1H01G236500.1	HORVU.MOREX.r3.1HG0043600.1	Os10t0479700-01	TraesCS1A03G0419600.1	TraesCS1B03G0512500.1	TraesCS1D03G0401600.1
HORVU.HK2.r1.1HG0013150
HORVU.HK2.r1.1HG0013160
HORVU.HK2.r1.1HG0013170	Horvu_HAR_1H01G236800.1	HORVU.MOREX.r3.1HG0043640.1		TraesCS1A03G0420300.1	TraesCS1B03G0513500.1	TraesCS1D03G0402000.1
HORVU.HK2.r1.1HG0013180	Horvu_HAR_1H01G237100.1	HORVU.MOREX.r3.1HG0043670.1	Os10t0479900-01	TraesCS1A03G0420500.1	TraesCS1B03G0514800.1	TraesCS1D03G0402200.1
HORVU.HK2.r1.1HG0013190
HORVU.HK2.r1.1HG0013200	Horvu_HAR_1H01G237300.1	HORVU.MOREX.r3.1HG0043710.1	Os10t0480200-02	TraesCS1A03G0425300.1	TraesCS1B03G0515400.1	TraesCS1D03G0402600.3
HORVU.HK2.r1.1HG0013210
HORVU.HK2.r1.1HG0013220
HORVU.HK2.r1.1HG0013230
HORVU.HK2.r1.1HG0013240
HORVU.HK2.r1.1HG0013250		HORVU.MOREX.r3.1HG0043860.1
HORVU.HK2.r1.1HG0013260	Horvu_HAR_1H01G238000.1	HORVU.MOREX.r3.1HG0043960.1.CDS1	Os10t0481200-00	TraesCS1A03G0427500.1	TraesCS1B03G0516300.1	TraesCS1D03G0402900.1
HORVU.HK2.r1.1HG0013270	Horvu_HAR_1H01G238600.1		Os07t0202900-01	TraesCS1A03G0428100.1	TraesCS1B03G0517600.1	TraesCS1D03G0404100.1
HORVU.HK2.r1.1HG0013280	Horvu_HAR_1H01G238700.1	HORVU.MOREX.r3.1HG0044070.1	Os07t0204100-01	TraesCS1A03G0428200.2	TraesCS1B03G0517700.2	TraesCS1D03G0404200.1
HORVU.HK2.r1.1HG0013290	Horvu_HAR_1H01G238900.1	HORVU.MOREX.r3.1HG0044100.1	Os07t0205700-01	TraesCS1A03G0428600.1	TraesCS1B03G0519600.3	TraesCS1D03G0404800.1
HORVU.HK2.r1.1HG0013300	Horvu_HAR_1H01G239100.1	HORVU.MOREX.r3.1HG0044150.1	Os10t0382300-02	TraesCS1A03G0428800.1	TraesCS1B03G0518300.2	TraesCS1D03G0404900.1
HORVU.HK2.r1.1HG0013310	Horvu_HAR_1H01G239300.1	HORVU.MOREX.r3.1HG0044200.1	Os10t0482700-00		TraesCS1B03G0518200.1	TraesCS1D03G0405000.1
HORVU.HK2.r1.1HG0013320				TraesCS2A03G1166800LC.1	TraesCS2B03G1323400.1
HORVU.HK2.r1.1HG0013330	Horvu_HAR_1H01G241000.1	HORVU.MOREX.r3.1HG0044530.1.CDS1	Os10t0483900-01	TraesCS1A03G0430900.1	TraesCS1B03G0522500.1	TraesCS1D03G0406100.1
HORVU.HK2.r1.1HG0013340	Horvu_HAR_1H01G241900.1	HORVU.MOREX.r3.1HG0044660.1	Os10t0484800-01	TraesCS1A03G0432700.1	TraesCS1B03G0521900.1	TraesCS1D03G0407100.1
HORVU.HK2.r1.1HG0013350						TraesCS1D03G0407500.1
HORVU.HK2.r1.1HG0013360
HORVU.HK2.r1.1HG0013370	Horvu_HAR_1H01G242800.1		Os10t0485300-01	TraesCS1A03G0434100.2	TraesCS1B03G0528400.3	TraesCS1D03G0408000.2
HORVU.HK2.r1.1HG0013380	Horvu_HAR_1H01G243000.1	HORVU.MOREX.r3.1HG0044770.1	Os10t0485500-01	TraesCS1A03G0434800.1	TraesCS1B03G0528500.1	TraesCS1D03G0408400LC.1
HORVU.HK2.r1.1HG0013390	Horvu_HAR_1H01G243100.1	HORVU.MOREX.r3.1HG0044790.1	Os10t0485600-01	TraesCS1A03G0434900.1	TraesCS1B03G0528600.1	TraesCS1D03G0408500.2
HORVU.HK2.r1.1HG0013400	Horvu_HAR_1H01G243400.1	HORVU.MOREX.r3.1HG0044840.1	Os10t0478500-00	TraesCS1A03G0435600.1	TraesCS1B03G0528900.3	TraesCS1D03G0408800.3
HORVU.HK2.r1.1HG0013410
HORVU.HK2.r1.1HG0013420	Horvu_HAR_1H01G243500.1	HORVU.MOREX.r3.1HG0044850.1	Os10t0486000-01	TraesCS1A03G0435700.1	TraesCS1B03G0529000.1	TraesCS1D03G0408900.1
HORVU.HK2.r1.1HG0013430
HORVU.HK2.r1.1HG0013440	Horvu_HAR_1H01G244300.1	HORVU.MOREX.r3.1HG0045040.1
HORVU.HK2.r1.1HG0013450	Horvu_HAR_1H01G277600.1	HORVU.MOREX.r3.1HG0050970.1	Os10t0521100-01	TraesCS1A03G0492800.2	TraesCS1B03G0580800.1	TraesCS1D03G0478400.1
HORVU.HK2.r1.1HG0013460
HORVU.HK2.r1.1HG0013470
HORVU.HK2.r1.1HG0013480
HORVU.HK2.r1.1HG0013490
HORVU.HK2.r1.1HG0013500
HORVU.HK2.r1.1HG0013510
HORVU.HK2.r1.1HG0013520
HORVU.HK2.r1.1HG0013530	Horvu_HAR_1H01G245600.1	HORVU.MOREX.r3.1HG0045350.1	Os10t0487200-00	TraesCS1A03G0437900.1	TraesCS1B03G0532100.1	TraesCS1D03G0411100.1
HORVU.HK2.r1.1HG0013540	Horvu_HAR_1H01G245700.1	HORVU.MOREX.r3.1HG0045360.1	Os10t0487300-01	TraesCS1A03G0438200.2	TraesCS1B03G0532700.1	TraesCS1D03G0411300.1
HORVU.HK2.r1.1HG0013550
HORVU.HK2.r1.1HG0013560	Horvu_HAR_1H01G246100.1	HORVU.MOREX.r3.1HG0045440.2	Os05t0185700-02	TraesCS1A03G0438300.2	TraesCS1B03G0532800.1	TraesCS1D03G0411400.2
HORVU.HK2.r1.1HG0013570	Horvu_HAR_1H01G246700.1	HORVU.MOREX.r3.1HG0045510.1	Os10t0488100-01	TraesCS1A03G0441900.1	TraesCS1B03G0533200.1	TraesCS1D03G0412000.1
HORVU.HK2.r1.1HG0013580	Horvu_HAR_1H01G247100.1	HORVU.MOREX.r3.1HG0045540.1	Os10t0488300-01	TraesCS1A03G0440900.2		TraesCS1D03G0412400.3
HORVU.HK2.r1.1HG0013590	Horvu_HAR_1H01G247200.1	HORVU.MOREX.r3.1HG0045660.1.CDS1	Os10t0488400-01	TraesCS1A03G0440600.1	TraesCS1B03G0534000.1	TraesCS1D03G0412600.1
HORVU.HK2.r1.1HG0013600	Horvu_HAR_1H01G247400.1	HORVU.MOREX.r3.1HG0045720.1	Os10t0488800-01	TraesCS1A03G0439700.1	TraesCS1B03G0534400.2	TraesCS1D03G0413000.1
HORVU.HK2.r1.1HG0013610	Horvu_HAR_1H01G247600.1	HORVU.MOREX.r3.1HG0045750.1.CDS1	Os10t0488900-01	TraesCS1A03G0439400.1	TraesCS1B03G0534800.1	TraesCS1D03G0413400.1
HORVU.HK2.r1.1HG0013620	Horvu_HAR_1H01G247800.1		Os10t0495600-01	TraesCS1A03G0442400.2	TraesCS1B03G0535100.1	TraesCS1D03G0413600.1
HORVU.HK2.r1.1HG0013630					TraesCS7B03G0110800.1
HORVU.HK2.r1.1HG0013640	Horvu_HAR_1H01G247900.1	HORVU.MOREX.r3.1HG0045830.1	Os10t0478450-00	TraesCS1A03G0443400.2	TraesCS1B03G0536200.1	TraesCS1D03G0414800.1
HORVU.HK2.r1.1HG0013650	Horvu_HAR_1H01G248100.1	HORVU.MOREX.r3.1HG0045860.1		TraesCS1A03G0443800LC.1	TraesCS1B03G0536600.1	TraesCS1D03G0415300.1
HORVU.HK2.r1.1HG0013660	Horvu_HAR_1H01G248200.1	HORVU.MOREX.r3.1HG0045870.1	Os10t0495500-01	TraesCS1A03G0444900.1	TraesCS1B03G0536700.1	TraesCS1D03G0415400.1
HORVU.HK2.r1.1HG0013670	Horvu_HAR_1H01G248300.1	HORVU.MOREX.r3.1HG0045880.1.CDS1		TraesCS1A03G0444700LC.1	TraesCS1B03G0536800.1	TraesCS1D03G0415500.1
HORVU.HK2.r1.1HG0013680	Horvu_HAR_1H01G248400.1	HORVU.MOREX.r3.1HG0045890.1	Os10t0495300-01	TraesCS1A03G0445000.1	TraesCS1B03G0536900.2	TraesCS1D03G0415700.3
HORVU.HK2.r1.1HG0013690	Horvu_HAR_1H01G248600.1	HORVU.MOREX.r3.1HG0045950.1	Os10t0494800-01	TraesCS1A03G0445700.1	TraesCS1B03G0537700.1	TraesCS1D03G0416300.1
HORVU.HK2.r1.1HG0013700	Horvu_HAR_1H01G249200.1	HORVU.MOREX.r3.1HG0046020.1	Os10t0494000-01	TraesCS1A03G0447000.1	TraesCS1B03G0538800.1	TraesCS1D03G0417400LC.1
HORVU.HK2.r1.1HG0013710
HORVU.HK2.r1.1HG0013720
HORVU.HK2.r1.1HG0013730	Horvu_HAR_1H01G249900.1	HORVU.MOREX.r3.1HG0046180.1	Os10t0492800-01	TraesCS1A03G0448400.1	TraesCS1B03G0540500.1	TraesCS1D03G0450900.1
HORVU.HK2.r1.1HG0013740	Horvu_HAR_1H01G250100.1	HORVU.MOREX.r3.1HG0046210.1	Os10t0492400-01	TraesCS1A03G0449400.1	TraesCS1B03G0541000.1	TraesCS1D03G0450700.1
HORVU.HK2.r1.1HG0013750	Horvu_HAR_1H01G250200.1	HORVU.MOREX.r3.1HG0046230.1		TraesCS1A03G0449900.1	TraesCS1B03G0541100.1	TraesCS1D03G0450600.2
HORVU.HK2.r1.1HG0013760	Horvu_HAR_1H01G250400.1	HORVU.MOREX.r3.1HG0046280.1	Os10t0492000-01	TraesCS1A03G0450000.1	TraesCS1B03G0541300.1	TraesCS1D03G0450200.1
HORVU.HK2.r1.1HG0013770	Horvu_HAR_1H01G250600.1	HORVU.MOREX.r3.1HG0046300.1.CDS1		TraesCS1A03G0450500.1	TraesCS1B03G0541500.1	TraesCS1D03G0450000.1
HORVU.HK2.r1.1HG0013780
HORVU.HK2.r1.1HG0013790	Horvu_HAR_1H01G250900.1	HORVU.MOREX.r3.1HG0046370.1.CDS1		TraesCS1A03G0450900.1	TraesCS1B03G0541700.1
HORVU.HK2.r1.1HG0013800		HORVU.MOREX.r3.1HG0046420.1		TraesCS1A03G0451800.2	TraesCS1B03G0542900.1	TraesCS1D03G0448300.2
HORVU.HK2.r1.1HG0013810			Os10t0490400-00
HORVU.HK2.r1.1HG0013820
HORVU.HK2.r1.1HG0013830	Horvu_HAR_1H01G251500.1	HORVU.MOREX.r3.1HG0046450.1.CDS1		TraesCS1A03G0452000.1	TraesCS1B03G0543200.1	TraesCS1D03G0448100.1
HORVU.HK2.r1.1HG0013840	Horvu_HAR_1H01G251600.1	HORVU.MOREX.r3.1HG0046460.1.CDS1		TraesCS1A03G0452400.1	TraesCS1B03G0543400.1	TraesCS1D03G0447800.1
HORVU.HK2.r1.1HG0013850	Horvu_HAR_1H01G251800.1	HORVU.MOREX.r3.1HG0046510.1		TraesCS1A03G0452600.1	TraesCS1B03G0544000.1	TraesCS1D03G0447300.1
HORVU.HK2.r1.1HG0013860	Horvu_HAR_1H01G252000.1		Os10t0489900-01	TraesCS1A03G0452800.1	TraesCS1B03G0544200.1	TraesCS1D03G0447100.1
HORVU.HK2.r1.1HG0013870	Horvu_HAR_1H01G252400.1	HORVU.MOREX.r3.1HG0046570.1.CDS1	Os10t0490100-01	TraesCS1A03G0453400.1	TraesCS1B03G0545000.1	TraesCS1D03G0446700.1
HORVU.HK2.r1.1HG0013880	Horvu_HAR_1H01G252500.1	HORVU.MOREX.r3.1HG0046650.1		TraesCS1A03G0454100.1	TraesCS1B03G0545700.1	TraesCS1D03G0446200.1
HORVU.HK2.r1.1HG0013890
HORVU.HK2.r1.1HG0013900
HORVU.HK2.r1.1HG0013910	Horvu_HAR_1H01G252900.1	HORVU.MOREX.r3.1HG0046690.1.CDS1	Os10t0489301-00	TraesCS1A03G0454500.1	TraesCS1B03G0546000.1
HORVU.HK2.r1.1HG0013920	Horvu_HAR_1H01G253100.1	HORVU.MOREX.r3.1HG0046710.1	Os10t0489200-01	TraesCS1A03G0463800.1	TraesCS1B03G0546200.1	TraesCS1D03G0445800.1
HORVU.HK2.r1.1HG0013930
HORVU.HK2.r1.1HG0013940	Horvu_HAR_1H01G253600.1	HORVU.MOREX.r3.1HG0046780.1	Os02t0552400-00	TraesCS1A03G0462600.1	TraesCS1B03G0547200.1	TraesCS1D03G0444300.1
HORVU.HK2.r1.1HG0013950	Horvu_HAR_1H01G254000.1	HORVU.MOREX.r3.1HG0046850.1	Os10t0495900-01	TraesCS1A03G0462200.1	TraesCS1B03G0547800.1	TraesCS1D03G0443000.1
HORVU.HK2.r1.1HG0013960
HORVU.HK2.r1.1HG0013970
HORVU.HK2.r1.1HG0013980	Horvu_HAR_1H01G254600.1	HORVU.MOREX.r3.1HG0046960.1.CDS1
HORVU.HK2.r1.1HG0013990
HORVU.HK2.r1.1HG0014000
HORVU.HK2.r1.1HG0014010	Horvu_HAR_1H01G254900.1	HORVU.MOREX.r3.1HG0047080.1	Os10t0497800-01	TraesCS1A03G0461200.1	TraesCS1B03G0549200.1	TraesCS1D03G0433200.1
HORVU.HK2.r1.1HG0014020	Horvu_HAR_1H01G255100.1	HORVU.MOREX.r3.1HG0047100.1	Os10t0497900-02	TraesCS1A03G0460800.3	TraesCS1B03G0549300.1	TraesCS1D03G0432800.3
HORVU.HK2.r1.1HG0014030	Horvu_HAR_1H01G255200.1			TraesCS1A03G0460700.1	TraesCS1B03G0549500.1	TraesCS1D03G0432700.1
HORVU.HK2.r1.1HG0014040	Horvu_HAR_1H01G255300.1	HORVU.MOREX.r3.1HG0047120.1	Os10t0498200-01	TraesCS1A03G0460600.2	TraesCS1B03G0549700.1	TraesCS1D03G0432600.2
HORVU.HK2.r1.1HG0014050
HORVU.HK2.r1.1HG0014060	Horvu_HAR_1H01G255700.1		Os10t0498700-01	TraesCS1A03G0460000.3	TraesCS1B03G0550600.2	TraesCS1D03G0432300.1
HORVU.HK2.r1.1HG0014070	Horvu_HAR_1H01G255800.1	HORVU.MOREX.r3.1HG0047200.1	Os10t0498800-01	TraesCS1A03G0459900.1	TraesCS1B03G0550500.2	TraesCS1D03G0432200.1
HORVU.HK2.r1.1HG0014080	Horvu_HAR_1H01G256100.1	HORVU.MOREX.r3.1HG0047250.1		TraesCS1A03G0459800.2		TraesCS1D03G0432100.1
HORVU.HK2.r1.1HG0014090	Horvu_HAR_1H01G256700.1	HORVU.MOREX.r3.1HG0047320.1	Os10t0499400-01	TraesCS1A03G0459500.1	TraesCS1B03G0550700.1	TraesCS1D03G0431300.1
HORVU.HK2.r1.1HG0014100
HORVU.HK2.r1.1HG0014110
HORVU.HK2.r1.1HG0014120
HORVU.HK2.r1.1HG0014130
HORVU.HK2.r1.1HG0014140	Horvu_HAR_1H01G257200.1	HORVU.MOREX.r3.1HG0047460.1	Os10t0375000-01		TraesCS1B03G0551100.1
HORVU.HK2.r1.1HG0014150	Horvu_HAR_1H01G257400.1	HORVU.MOREX.r3.1HG0047470.1	Os11t0549655-01	TraesCS1A03G0457400.1	TraesCS1B03G0551400.1	TraesCS1D03G0430400.1
HORVU.HK2.r1.1HG0014160	Horvu_HAR_1H01G257500.1	HORVU.MOREX.r3.1HG0047480.1	Os10t0499600-02	TraesCS1A03G0456700.1	TraesCS1B03G0551700.1	TraesCS1D03G0430200.2
HORVU.HK2.r1.1HG0014170	Horvu_HAR_1H01G257700.1	HORVU.MOREX.r3.1HG0047500.1	Os10t0500300-00	TraesCS1A03G0456200.1	TraesCS1B03G0552000.1	TraesCS1D03G0429900.2
HORVU.HK2.r1.1HG0014180	Horvu_HAR_1H01G258000.1			TraesCS1A03G0455900.1	TraesCS1B03G0552200.1	TraesCS1D03G0429700.1
HORVU.HK2.r1.1HG0014190	Horvu_HAR_1H01G258100.1	HORVU.MOREX.r3.1HG0047580.1	Os10t0500600-01	TraesCS1A03G0455800.1	TraesCS1B03G0552300.1	TraesCS1D03G0429500.2
HORVU.HK2.r1.1HG0014200	Horvu_HAR_1H01G258200.1	HORVU.MOREX.r3.1HG0047590.1	Os10t0500700-01	TraesCS1A03G0455700.1	TraesCS1B03G0552400.2	TraesCS1D03G0429400.1
HORVU.HK2.r1.1HG0014210
HORVU.HK2.r1.1HG0014220
HORVU.HK2.r1.1HG0014230	Horvu_HAR_1H01G258400.1	HORVU.MOREX.r3.1HG0047660.1	Os10t0501500-01	TraesCS1A03G0455000.1	TraesCS1B03G0553200.1	TraesCS1D03G0428700.1
HORVU.HK2.r1.1HG0014240	Horvu_HAR_1H01G258800.1	HORVU.MOREX.r3.1HG0047720.1	Os10t0135200-01	TraesCS1A03G0464100.1	TraesCS1B03G0597800.1	TraesCS1D03G0428100.1
HORVU.HK2.r1.1HG0014250	Horvu_HAR_1H01G259100.1	HORVU.MOREX.r3.1HG0047780.1			TraesCS5B03G0855300.1	TraesCS5D03G0772000.1
HORVU.HK2.r1.1HG0014260
HORVU.HK2.r1.1HG0014270
HORVU.HK2.r1.1HG0014280
HORVU.HK2.r1.1HG0014290
HORVU.HK2.r1.1HG0014300	Horvu_HAR_1H01G259700.1				TraesCS1B03G0597900.1	TraesCS1D03G0428000.1
HORVU.HK2.r1.1HG0014310
HORVU.HK2.r1.1HG0014320	Horvu_HAR_1H01G259800.1	HORVU.MOREX.r3.1HG0047910.1	Os10t0501900-01	TraesCS1A03G0465000.1	TraesCS1B03G0564800.1	TraesCS1D03G0427800.1
HORVU.HK2.r1.1HG0014330	Horvu_HAR_1H01G260400.1	HORVU.MOREX.r3.1HG0047950.1.CDS1
HORVU.HK2.r1.1HG0014340
HORVU.HK2.r1.1HG0014350				TraesCS1A03G0468700.1	TraesCS1B03G0562000.1	TraesCS1D03G0425100.1
HORVU.HK2.r1.1HG0014360	Horvu_HAR_1H01G261600.1	HORVU.MOREX.r3.1HG0048100.1	Os10t0503500-01	TraesCS1A03G0469000.2	TraesCS1B03G0561700.4	TraesCS1D03G0424100.4
HORVU.HK2.r1.1HG0014370	Horvu_HAR_1H01G261700.1	HORVU.MOREX.r3.1HG0048110.1	Os01t0956700-01		TraesCS1B03G0093500.1	TraesCS2D03G0980800.1
HORVU.HK2.r1.1HG0014380			Os01t0185200-02
HORVU.HK2.r1.1HG0014390
HORVU.HK2.r1.1HG0014400
HORVU.HK2.r1.1HG0014410
HORVU.HK2.r1.1HG0014420	Horvu_HAR_1H01G262500.1	HORVU.MOREX.r3.1HG0048240.1
HORVU.HK2.r1.1HG0014430	Horvu_HAR_1H01G263100.1	HORVU.MOREX.r3.1HG0048400.1	Os10t0503700-01	TraesCS1A03G0471200.1	TraesCS1B03G0560900.1	TraesCS1D03G0423800.1
HORVU.HK2.r1.1HG0014440	Horvu_HAR_1H01G263200.1	HORVU.MOREX.r3.1HG0048410.1	Os10t0503600-01	TraesCS1A03G0471100.1	TraesCS1B03G0561000.1	TraesCS1D03G0423900.1
HORVU.HK2.r1.1HG0014450
HORVU.HK2.r1.1HG0014460	Horvu_HAR_1H01G263500.1		Os10t0520400-00	TraesCS1A03G0469800.1	TraesCS1B03G0561600.1	TraesCS1D03G0424000.1
HORVU.HK2.r1.1HG0014470
HORVU.HK2.r1.1HG0014480
HORVU.HK2.r1.1HG0014490
HORVU.HK2.r1.1HG0014500
HORVU.HK2.r1.1HG0014510
HORVU.HK2.r1.1HG0014520
HORVU.HK2.r1.1HG0014530
HORVU.HK2.r1.1HG0014540
HORVU.HK2.r1.1HG0014550
HORVU.HK2.r1.1HG0014560
HORVU.HK2.r1.1HG0014570
HORVU.HK2.r1.1HG0014580		HORVU.MOREX.r3.1HG0048670.1		TraesCS5A03G0370400LC.1
HORVU.HK2.r1.1HG0014590
HORVU.HK2.r1.1HG0014600
HORVU.HK2.r1.1HG0014610
HORVU.HK2.r1.1HG0014620	Horvu_HAR_1H01G265300.1	HORVU.MOREX.r3.1HG0048800.1	Os10t0504600-01	TraesCS1A03G0472200.1	TraesCS1B03G0560000.1	TraesCS1D03G0422500.1
HORVU.HK2.r1.1HG0014630
HORVU.HK2.r1.1HG0014640
HORVU.HK2.r1.1HG0014650	Horvu_HAR_1H01G266600.1	HORVU.MOREX.r3.1HG0049040.1	Os10t0505900-01	TraesCS1A03G0473200.1	TraesCS1B03G0597400.1	TraesCS1D03G0421900.2
HORVU.HK2.r1.1HG0014660	Horvu_HAR_1H01G266700.1	HORVU.MOREX.r3.1HG0049050.1.CDS1	Os10t0506000-00	TraesCS1A03G0473400.1	TraesCS1B03G0597200.1	TraesCS1D03G0421800.1
HORVU.HK2.r1.1HG0014670	Horvu_HAR_1H01G266900.1	HORVU.MOREX.r3.1HG0049110.1	Os10t0506200-00		TraesCS1B03G0596800.1	TraesCS1D03G0421400.1
HORVU.HK2.r1.1HG0014680	Horvu_HAR_1H01G267100.1	HORVU.MOREX.r3.1HG0049140.1	Os10t0507500-00	TraesCS1A03G0473900.1	TraesCS1B03G0596600.1	TraesCS1D03G0421100.1
HORVU.HK2.r1.1HG0014690
HORVU.HK2.r1.1HG0014700	Horvu_HAR_1H01G267600.1	HORVU.MOREX.r3.1HG0049190.1		TraesCS1A03G0474300.1	TraesCS1B03G0595600.1	TraesCS1D03G0420600.1
HORVU.HK2.r1.1HG0014710	Horvu_HAR_1H01G267700.1	HORVU.MOREX.r3.1HG0049200.1.CDS1	Os10t0508100-01	TraesCS1A03G0474600.1	TraesCS1B03G0594700.1	TraesCS1D03G0420300.1
HORVU.HK2.r1.1HG0014720
HORVU.HK2.r1.1HG0014730
HORVU.HK2.r1.1HG0014740
HORVU.HK2.r1.1HG0014750
HORVU.HK2.r1.1HG0014760	Horvu_HAR_1H01G268800.1	HORVU.MOREX.r3.1HG0049410.1		TraesCS1A03G0476900.2	TraesCS1B03G0593000.2	TraesCS1D03G0419000.1
HORVU.HK2.r1.1HG0014770	Horvu_HAR_1H01G269100.1	HORVU.MOREX.r3.1HG0049450.1.CDS1	Os10t0516400-02	TraesCS1A03G0477600.1	TraesCS1B03G0593600.1	TraesCS1D03G0418700.1
HORVU.HK2.r1.1HG0014780	Horvu_HAR_1H01G269400.1	HORVU.MOREX.r3.1HG0049480.1	Os10t0516200-00	TraesCS1A03G0478300.1	TraesCS1B03G0592800.1	TraesCS1D03G0451000.1
HORVU.HK2.r1.1HG0014790	Horvu_HAR_1H01G270000.1	HORVU.MOREX.r3.1HG0049580.1	Os10t0513200-01	TraesCS1A03G0479500.1	TraesCS1B03G0591800.1	TraesCS1D03G0452900.1
HORVU.HK2.r1.1HG0014800		HORVU.MOREX.r3.1HG0049590.1.CDS1			TraesCS5B03G0552100.1	TraesCS1D03G0600400.1
HORVU.HK2.r1.1HG0014810	Horvu_HAR_1H01G270100.1	HORVU.MOREX.r3.1HG0049600.1	Os10t0512800-01	TraesCS1A03G0479800.2	TraesCS1B03G0591700.3	TraesCS1D03G0453700.2
HORVU.HK2.r1.1HG0014820	Horvu_HAR_1H01G270200.1	HORVU.MOREX.r3.1HG0049610.1	Os10t0512700-01	TraesCS1A03G0480300.1	TraesCS1B03G0591400.1	TraesCS1D03G0454100.1
HORVU.HK2.r1.1HG0014830	Horvu_HAR_1H01G270300.1	HORVU.MOREX.r3.1HG0049620.1	Os10t0512500-01	TraesCS1A03G0480400LC.1	TraesCS1B03G0591300LC.1	TraesCS1D03G0454200.1
HORVU.HK2.r1.1HG0014840	Horvu_HAR_1H01G270700.1		Os10t0512400-01	TraesCS1A03G0480800.1	TraesCS1B03G0591000.1	TraesCS1D03G0454400.1
HORVU.HK2.r1.1HG0014850	Horvu_HAR_1H01G270800.1	HORVU.MOREX.r3.1HG0049650.1	Os10t0512100-00	TraesCS1A03G0481500.1	TraesCS1B03G0590800.1	TraesCS1D03G0455000.1
HORVU.HK2.r1.1HG0014860
HORVU.HK2.r1.1HG0014870
HORVU.HK2.r1.1HG0014880
HORVU.HK2.r1.1HG0014890	Horvu_HAR_1H01G271300.1	HORVU.MOREX.r3.1HG0049840.1	Os10t0510700-00	TraesCS1A03G0482500.1	TraesCS1B03G0590300.1	TraesCS1D03G0455600.1
HORVU.HK2.r1.1HG0014900
HORVU.HK2.r1.1HG0014910
HORVU.HK2.r1.1HG0014920	Horvu_HAR_1H01G271500.1	HORVU.MOREX.r3.1HG0049870.1			TraesCS1B03G0867600LC.1	TraesCS1D03G0727200.1
HORVU.HK2.r1.1HG0014930	Horvu_HAR_1H01G271800.1	HORVU.MOREX.r3.1HG0049910.1.CDS1	Os10t0510500-01	TraesCS1A03G0483200.1	TraesCS1B03G0589800.1	TraesCS1D03G0455800.1
HORVU.HK2.r1.1HG0014940	Horvu_HAR_1H01G271900.1	HORVU.MOREX.r3.1HG0049920.1.CDS1	Os10t0510300-01	TraesCS1A03G0483100.1	TraesCS1B03G0588900.1	TraesCS1D03G0455900.1
HORVU.HK2.r1.1HG0014950	Horvu_HAR_1H01G273100.1	HORVU.MOREX.r3.1HG0050070.1.CDS1	Os10t0509600-00	TraesCS1A03G0484600.1	TraesCS1B03G0587700.1	TraesCS1D03G0456700.1
HORVU.HK2.r1.1HG0014960	Horvu_HAR_1H01G273700.1	HORVU.MOREX.r3.1HG0050140.1.CDS1	Os10t0508700-01	TraesCS1A03G0485900.1	TraesCS1B03G0586900.1	TraesCS1D03G0458200.1
HORVU.HK2.r1.1HG0014970	Horvu_HAR_1H01G273900.1	HORVU.MOREX.r3.1HG0050160.1	Os10t0508500-01	TraesCS1A03G0486200.1	TraesCS1B03G0586400.1	TraesCS1D03G0458500.1
HORVU.HK2.r1.1HG0014980	Horvu_HAR_1H01G274100.1	HORVU.MOREX.r3.1HG0050180.1.CDS1	Os02t0607000-00		TraesCS6B03G0713200LC.1	TraesCS6D03G0484600.1
HORVU.HK2.r1.1HG0014990	Horvu_HAR_1H01G274300.1	HORVU.MOREX.r3.1HG0050200.1	Os10t0516800-02	TraesCS1A03G0486900.2	TraesCS1B03G0585600.3	TraesCS1D03G0473300.2
HORVU.HK2.r1.1HG0015000
HORVU.HK2.r1.1HG0015010	Horvu_HAR_1H01G274800.1	HORVU.MOREX.r3.1HG0050310.1	Os10t0517400-01	TraesCS1A03G0487400.1	TraesCS1B03G0584800.1	TraesCS1D03G0473700.1
HORVU.HK2.r1.1HG0015020	Horvu_HAR_1H01G275400.1	HORVU.MOREX.r3.1HG0050560.1	Os10t0518100-01	TraesCS1A03G0488800.1	TraesCS1B03G0584000.1	TraesCS1D03G0474400.1
HORVU.HK2.r1.1HG0015030	Horvu_HAR_1H01G275600.1		Os10t0518300-01	TraesCS1A03G0489000.1	TraesCS1B03G0583700.1	TraesCS1D03G0474600.1
HORVU.HK2.r1.1HG0015040	Horvu_HAR_1H01G275700.1	HORVU.MOREX.r3.1HG0050630.1	Os10t0518800-01	TraesCS1A03G0489900.2	TraesCS1B03G0583400.1	TraesCS1D03G0474800.2
HORVU.HK2.r1.1HG0015050	Horvu_HAR_1H01G275900.1	HORVU.MOREX.r3.1HG0050650.1	Os10t0407000-01	TraesCS1A03G0490100.1	TraesCS1B03G0583100.1	TraesCS1D03G0475000.2
HORVU.HK2.r1.1HG0015060	Horvu_HAR_1H01G276500.1
HORVU.HK2.r1.1HG0015070	Horvu_HAR_1H01G276600.1	HORVU.MOREX.r3.1HG0050780.1	Os10t0519600-01	TraesCS1A03G0490900.2	TraesCS1B03G0582400.2	TraesCS1D03G0476700.2
HORVU.HK2.r1.1HG0015080	Horvu_HAR_1H01G276900.1	HORVU.MOREX.r3.1HG0050830.1.CDS1	Os10t0520100-00	TraesCS1A03G0491400.1	TraesCS1B03G0581900.1	TraesCS1D03G0477000.1
HORVU.HK2.r1.1HG0015090
HORVU.HK2.r1.1HG0015100
HORVU.HK2.r1.1HG0015110
HORVU.HK2.r1.1HG0015120
HORVU.HK2.r1.1HG0015130
HORVU.HK2.r1.1HG0015140	Horvu_HAR_1H01G278200.1	HORVU.MOREX.r3.1HG0051020.1
HORVU.HK2.r1.1HG0015150	Horvu_HAR_1H01G278400.1	HORVU.MOREX.r3.1HG0051090.1	Os10t0521400-01	TraesCS1A03G0507800.1	TraesCS1B03G0578700.1	TraesCS1D03G0479400.1
HORVU.HK2.r1.1HG0015160	Horvu_HAR_1H01G278500.1	HORVU.MOREX.r3.1HG0051100.1	Os10t0521500-01	TraesCS1A03G0507600.1	TraesCS1B03G0578600.1	TraesCS1D03G0479500.1
HORVU.HK2.r1.1HG0015170	Horvu_HAR_1H01G279100.1	HORVU.MOREX.r3.1HG0051180.1	Os10t0521900-01	TraesCS1A03G0506700.1	TraesCS1B03G0578100.1	TraesCS1D03G0479800.1
HORVU.HK2.r1.1HG0015180
HORVU.HK2.r1.1HG0015190
HORVU.HK2.r1.1HG0015200	Horvu_HAR_1H01G280100.1	HORVU.MOREX.r3.1HG0051310.1	Os03t0116700-01	TraesCS1A03G0505800.1	TraesCS1B03G0577400.1	TraesCS1D03G0481100.1
HORVU.HK2.r1.1HG0015210	Horvu_HAR_1H01G280200.1		Os10t0522500-03	TraesCS1A03G0505600.1	TraesCS1B03G0577100.1	TraesCS1D03G0481300.1
HORVU.HK2.r1.1HG0015220	Horvu_HAR_1H01G280400.1	HORVU.MOREX.r3.1HG0051380.2.CDS2	Os10t0522601-01	TraesCS1A03G0505500.1	TraesCS1B03G0577000.1	TraesCS1D03G0481500.1
HORVU.HK2.r1.1HG0015230	Horvu_HAR_1H01G280800.1	HORVU.MOREX.r3.1HG0051510.1	Os10t0523100-02	TraesCS1A03G0505200.2	TraesCS1B03G0576800.2	TraesCS1D03G0482100.1
HORVU.HK2.r1.1HG0015240	Horvu_HAR_1H01G280900.1	HORVU.MOREX.r3.1HG0051520.1.CDS1		TraesCS1A03G0505100.1	TraesCS1B03G0576700.1	TraesCS1D03G0482200.1
HORVU.HK2.r1.1HG0015250	Horvu_HAR_1H01G281300.1	HORVU.MOREX.r3.1HG0051600.1.CDS1		TraesCS1A03G0504400.1	TraesCS1B03G0576100.1	TraesCS1D03G0483800.1
HORVU.HK2.r1.1HG0015260
HORVU.HK2.r1.1HG0015270
HORVU.HK2.r1.1HG0015280	Horvu_HAR_1H01G281600.1	HORVU.MOREX.r3.1HG0051640.1	Os10t0524000-01	TraesCS1A03G0504200.1	TraesCS1B03G0576000.1	TraesCS1D03G0484000.1
HORVU.HK2.r1.1HG0015290	Horvu_HAR_1H01G281700.1	HORVU.MOREX.r3.1HG0051650.1.CDS1		TraesCS1A03G0504100.1	TraesCS1B03G0575800.1	TraesCS1D03G0484400.1
HORVU.HK2.r1.1HG0015300	Horvu_HAR_1H01G281800.1	HORVU.MOREX.r3.1HG0051660.1	Os10t0524500-01	TraesCS1A03G0503800.1	TraesCS1B03G0575600.1	TraesCS1D03G0484700.1
HORVU.HK2.r1.1HG0015310
HORVU.HK2.r1.1HG0015320	Horvu_HAR_1H01G282200.1	HORVU.MOREX.r3.1HG0051740.1	Os10t0525400-01	TraesCS1A03G0503000.1	TraesCS1B03G0574900.1	TraesCS1D03G0485400.1
HORVU.HK2.r1.1HG0015330	Horvu_HAR_1H01G282300.1	HORVU.MOREX.r3.1HG0051750.1		TraesCS1A03G0502800.1	TraesCS1B03G0574700.1	TraesCS1D03G0485600.1
HORVU.HK2.r1.1HG0015340	Horvu_HAR_1H01G282400.1	HORVU.MOREX.r3.1HG0051770.1	Os10t0528100-01	TraesCS1A03G0502600.1	TraesCS1B03G0574600.1	TraesCS1D03G0485700.2
HORVU.HK2.r1.1HG0015350
HORVU.HK2.r1.1HG0015360
HORVU.HK2.r1.1HG0015370
HORVU.HK2.r1.1HG0015380
HORVU.HK2.r1.1HG0015390	Horvu_HAR_1H01G282600.1	HORVU.MOREX.r3.1HG0051800.1	Os10t0530200-01	TraesCS1A03G0502500.1		TraesCS1D03G0485800LC.1
HORVU.HK2.r1.1HG0015400	Horvu_HAR_1H01G282900.1	HORVU.MOREX.r3.1HG0051860.1	Os10t0528400-01		TraesCS1B03G0574300.1	TraesCS1D03G0486000.1
HORVU.HK2.r1.1HG0015410	Horvu_HAR_1H01G283000.1	HORVU.MOREX.r3.1HG0051870.1.CDS1	Os10t0529400-01	TraesCS1A03G0502000.1	TraesCS1B03G0574200.1	TraesCS1D03G0486100.1
HORVU.HK2.r1.1HG0015420	Horvu_HAR_1H01G283200.1	HORVU.MOREX.r3.1HG0051890.1		TraesCS1A03G0501800.1	TraesCS1B03G0574000.1	TraesCS1D03G0486500.1
HORVU.HK2.r1.1HG0015430	Horvu_HAR_1H01G283300.1	HORVU.MOREX.r3.1HG0051900.1		TraesCS1A03G0501700.1	TraesCS1B03G0573800.1	TraesCS1D03G0486800.1
HORVU.HK2.r1.1HG0015440	Horvu_HAR_1H01G283500.1	HORVU.MOREX.r3.1HG0051910.1.CDS1	Os10t0530900-01	TraesCS1A03G0501600.1	TraesCS1B03G0573200LC.1	TraesCS1D03G0487600.1
HORVU.HK2.r1.1HG0015450	Horvu_HAR_1H01G283700.1	HORVU.MOREX.r3.1HG0051930.1		TraesCS1A03G0501200.5	TraesCS1B03G0572900.1	TraesCS1D03G0487300.4
HORVU.HK2.r1.1HG0015460	Horvu_HAR_1H01G284100.1	HORVU.MOREX.r3.1HG0052060.1.CDS1	Os10t0532600-01	TraesCS1A03G0500000.1	TraesCS1B03G0569200.1	TraesCS1D03G0490200.1
HORVU.HK2.r1.1HG0015470	Horvu_HAR_1H01G284200.1	HORVU.MOREX.r3.1HG0052080.1	Os10t0533000-01	TraesCS1A03G0499400.2	TraesCS1B03G0568700.1	TraesCS1D03G0490300.2
HORVU.HK2.r1.1HG0015480	Horvu_HAR_1H01G284500.1	HORVU.MOREX.r3.1HG0052110.1.CDS1	Os10t0533200-01	TraesCS1A03G0498700.1	TraesCS1B03G0568300.1	TraesCS1D03G0490700.1
HORVU.HK2.r1.1HG0015490	Horvu_HAR_1H01G284700.1	HORVU.MOREX.r3.1HG0052120.1.CDS1	Os03t0215000-02	TraesCS1A03G0498600.1	TraesCS1B03G0568000.1	TraesCS1D03G0490800.1
HORVU.HK2.r1.1HG0015500	Horvu_HAR_1H01G285000.1	HORVU.MOREX.r3.1HG0052130.2	Os10t0533600-01	TraesCS1A03G0497600.1	TraesCS1B03G0567100.2	TraesCS1D03G0491200.1
HORVU.HK2.r1.1HG0015510	Horvu_HAR_1H01G285100.1	HORVU.MOREX.r3.1HG0052140.1	Os10t0533900-01	TraesCS1A03G0497100.1	TraesCS1B03G0599200.1	TraesCS1D03G0492100.2
HORVU.HK2.r1.1HG0015520	Horvu_HAR_1H01G285600.1	HORVU.MOREX.r3.1HG0052220.1		TraesCS1A03G0494600.1		TraesCS1D03G0492500.4
HORVU.HK2.r1.1HG0015530	Horvu_HAR_1H01G285700.1	HORVU.MOREX.r3.1HG0052230.1		TraesCS1A03G0494700LC.1	TraesCS1B03G0598600LC.1	TraesCS1D03G0492400.1
HORVU.HK2.r1.1HG0015540	Horvu_HAR_1H01G285800.1	HORVU.MOREX.r3.1HG0052250.1.CDS1	Os10t0534400-01	TraesCS1A03G0494800.1	TraesCS1B03G0598700.1	TraesCS1D03G0492300.1
HORVU.HK2.r1.1HG0015550	Horvu_HAR_1H01G286000.1	HORVU.MOREX.r3.1HG0052290.1	Os03t0429800-02	TraesCS1A03G0494500.1	TraesCS1B03G0598300.1	TraesCS1D03G0492600.2
HORVU.HK2.r1.1HG0015560	Horvu_HAR_1H01G286500.1	HORVU.MOREX.r3.1HG0052400.1	Os10t0572100-01	TraesCS1A03G0509600.1	TraesCS1B03G0565400.1	TraesCS1D03G0495400.1
HORVU.HK2.r1.1HG0015570	Horvu_HAR_1H01G287000.1	HORVU.MOREX.r3.1HG0052450.1	Os10t0571600-01	TraesCS1A03G0510000.1	TraesCS1B03G0566100.1	TraesCS1D03G0496000.2
HORVU.HK2.r1.1HG0015580
HORVU.HK2.r1.1HG0015590
HORVU.HK2.r1.1HG0015600
HORVU.HK2.r1.1HG0015610
HORVU.HK2.r1.1HG0015620
HORVU.HK2.r1.1HG0015630	Horvu_HAR_1H01G287700.1	HORVU.MOREX.r3.1HG0052520.1.CDS1
HORVU.HK2.r1.1HG0015640	Horvu_HAR_1H01G288500.1	HORVU.MOREX.r3.1HG0052720.1	Os10t0573000-01	TraesCS1A03G0513100.1	TraesCS1B03G0601900.1	TraesCS1D03G0498300.1
HORVU.HK2.r1.1HG0015650	Horvu_HAR_1H01G288600.1	HORVU.MOREX.r3.1HG0052730.1	Os10t0573100-01	TraesCS1A03G0513200.1	TraesCS1B03G0602000.1	TraesCS1D03G0498400.1
HORVU.HK2.r1.1HG0015660	Horvu_HAR_1H01G288700.1			TraesCS1A03G0513900.1	TraesCS1B03G0602400LC.1	TraesCS1D03G0498700.1
HORVU.HK2.r1.1HG0015670	Horvu_HAR_1H01G289000.1		Os10t0573400-01	TraesCS1A03G0514200.1	TraesCS1B03G0603200.1	TraesCS1D03G0499200.1
HORVU.HK2.r1.1HG0015680
HORVU.HK2.r1.1HG0015690
HORVU.HK2.r1.1HG0015700
HORVU.HK2.r1.1HG0015710
HORVU.HK2.r1.1HG0015720	Horvu_HAR_1H01G289500.1	HORVU.MOREX.r3.1HG0052880.1	Os03t0385301-01	TraesCS1A03G0515200.2	TraesCS1B03G0604700.1	TraesCS1D03G0499600.1
HORVU.HK2.r1.1HG0015730	Horvu_HAR_1H01G290000.1	HORVU.MOREX.r3.1HG0052980.1.CDS1	Os10t0574400-01	TraesCS1A03G0516000.1	TraesCS1B03G0605800LC.1	TraesCS1D03G0500500LC.1
HORVU.HK2.r1.1HG0015740	Horvu_HAR_1H01G290500.1	HORVU.MOREX.r3.1HG0053110.1		TraesCS1A03G0517000LC.1	TraesCS1B03G0606500.2	TraesCS1D03G0502100.1
HORVU.HK2.r1.1HG0015750	Horvu_HAR_1H01G291000.1	HORVU.MOREX.r3.1HG0053170.1.CDS1	Os10t0575000-01	TraesCS1A03G0517900.1	TraesCS1B03G0607400.1	TraesCS1D03G0503100.1
HORVU.HK2.r1.1HG0015760	Horvu_HAR_1H01G291400.1	HORVU.MOREX.r3.1HG0053230.1	Os10t0570800-00		TraesCS1B03G0609000.1	TraesCS1D03G0503900.1
HORVU.HK2.r1.1HG0015770	Horvu_HAR_1H01G291700.1	HORVU.MOREX.r3.1HG0053260.1	Os10t0575700-00	TraesCS1A03G0519800.1	TraesCS1B03G0609800.1	TraesCS1D03G0504300.1
HORVU.HK2.r1.1HG0015780	Horvu_HAR_1H01G292500.1			TraesCS1A03G0520300.1	TraesCS1B03G0610100.1	TraesCS1D03G0504800.2
HORVU.HK2.r1.1HG0015790	Horvu_HAR_1H01G292700.1	HORVU.MOREX.r3.1HG0053360.1	Os10t0576000-01	TraesCS1A03G0520500.1	TraesCS1B03G0610300.1	TraesCS1D03G0505000.1
HORVU.HK2.r1.1HG0015800	Horvu_HAR_1H01G293100.1	HORVU.MOREX.r3.1HG0053440.1.CDS1	Os10t0577200-01	TraesCS1A03G0521800.1	TraesCS1B03G0612000.1	TraesCS1D03G0506400.1
HORVU.HK2.r1.1HG0015810	Horvu_HAR_1H01G293300.1	HORVU.MOREX.r3.1HG0053470.1	Os10t0577000-02	TraesCS1A03G0522900.1	TraesCS1B03G0612400.1	TraesCS1D03G0506700.1
HORVU.HK2.r1.1HG0015820
HORVU.HK2.r1.1HG0015830	Horvu_HAR_1H01G293700.1	HORVU.MOREX.r3.1HG0053550.1		TraesCS1A03G0524500.1		TraesCS1D03G0507200.1
HORVU.HK2.r1.1HG0015840	Horvu_HAR_1H01G293900.1	HORVU.MOREX.r3.1HG0053570.1	Os10t0577800-01	TraesCS1A03G0525100.2	TraesCS1B03G0614800.1	TraesCS1D03G0507800.1
HORVU.HK2.r1.1HG0015850	Horvu_HAR_1H01G294300.1	HORVU.MOREX.r3.1HG0053610.1	Os10t0577500-01	TraesCS1A03G0526600.1	TraesCS1B03G0615800.1	TraesCS1D03G0508100.1
HORVU.HK2.r1.1HG0015860	Horvu_HAR_1H01G294400.1	HORVU.MOREX.r3.1HG0053620.1	Os10t0577400-01	TraesCS1A03G0526900.1	TraesCS1B03G0616100.2	TraesCS1D03G0508400.1
HORVU.HK2.r1.1HG0015870	Horvu_HAR_1H01G294500.1	HORVU.MOREX.r3.1HG0053630.1	Os10t0578200-01	TraesCS1A03G0527100.1	TraesCS1B03G0616400.1	TraesCS1D03G0508600.1
HORVU.HK2.r1.1HG0015880	Horvu_HAR_1H01G295300.1	HORVU.MOREX.r3.1HG0053720.1
HORVU.HK2.r1.1HG0015890		HORVU.MOREX.r3.1HG0053770.1		TraesCS1A03G0528800.2	TraesCS1B03G0618300.1	TraesCS1D03G0509700.1
HORVU.HK2.r1.1HG0015900	Horvu_HAR_1H01G295800.1		Os05t0101600-01	TraesCS1A03G0529000.1	TraesCS1B03G0618400.1	TraesCS1D03G0509900.1
HORVU.HK2.r1.1HG0015910	Horvu_HAR_1H01G296100.1	HORVU.MOREX.r3.1HG0053860.1	Os10t0579400-02	TraesCS1A03G0529200.1	TraesCS1B03G0618800.1	TraesCS1D03G0510200.1
HORVU.HK2.r1.1HG0015920	Horvu_HAR_1H01G296300.1	HORVU.MOREX.r3.1HG0053880.1	Os10t0579600-01	TraesCS1A03G0529400.2		TraesCS1D03G0510700.1
HORVU.HK2.r1.1HG0015930	Horvu_HAR_1H01G296400.1	HORVU.MOREX.r3.1HG0053890.1	Os10t0579800-02	TraesCS1A03G0529500.1	TraesCS1B03G0619400.1	TraesCS1D03G0510800.1
HORVU.HK2.r1.1HG0015940	Horvu_HAR_1H01G296500.1	HORVU.MOREX.r3.1HG0053900.1	Os10t0580200-02	TraesCS1A03G0529800.1	TraesCS1B03G0619600.1	TraesCS1D03G0511000.1
HORVU.HK2.r1.1HG0015950	Horvu_HAR_1H01G296600.1	HORVU.MOREX.r3.1HG0053910.1.CDS1	Os02t0784900-01	TraesCS1A03G0529900.1	TraesCS1B03G0619700.1	TraesCS1D03G0511100.1
HORVU.HK2.r1.1HG0015960	Horvu_HAR_1H01G296900.1	HORVU.MOREX.r3.1HG0053940.1	Os01t0505700-01	TraesCS1A03G0530600.3	TraesCS1B03G0620100.2	TraesCS1D03G0511400.2
HORVU.HK2.r1.1HG0015970
HORVU.HK2.r1.1HG0015980	Horvu_HAR_1H01G297100.1	HORVU.MOREX.r3.1HG0053960.1	Os10t0580400-01	TraesCS1A03G0530700.1	TraesCS1B03G0620900.1	TraesCS1D03G0511600.1
HORVU.HK2.r1.1HG0015990	Horvu_HAR_1H01G297200.1	HORVU.MOREX.r3.1HG0053990.1	Os10t0580700-01	TraesCS1A03G0530900LC.1	TraesCS1B03G0621100.1	TraesCS1D03G0511900.1
HORVU.HK2.r1.1HG0016000	Horvu_HAR_1H01G297300.1		Os10t0580800-01	TraesCS1A03G0531000.1	TraesCS1B03G0621200.1	TraesCS1D03G0512000.1
HORVU.HK2.r1.1HG0016010	Horvu_HAR_1H01G297500.1	HORVU.MOREX.r3.1HG0054020.2		TraesCS1A03G0531300.1	TraesCS1B03G0621600.2	TraesCS1D03G0512400.2
HORVU.HK2.r1.1HG0016020	Horvu_HAR_1H01G298000.1	HORVU.MOREX.r3.1HG0054110.1	Os05t0345100-01	TraesCS1A03G0532100.1	TraesCS1B03G0622300.1	TraesCS1D03G0513400.1
HORVU.HK2.r1.1HG0016030	Horvu_HAR_1H01G298200.1	HORVU.MOREX.r3.1HG0054160.1	Os10t0535800-01	TraesCS1A03G0532400.1		TraesCS1D03G0513800.1
HORVU.HK2.r1.1HG0016040	Horvu_HAR_1H01G298300.1	HORVU.MOREX.r3.1HG0054170.1	Os10t0535900-00		TraesCS1B03G0623600.1
HORVU.HK2.r1.1HG0016050	Horvu_HAR_1H01G298400.1	HORVU.MOREX.r3.1HG0054180.1		TraesCS1A03G0532700.1
HORVU.HK2.r1.1HG0016060	Horvu_HAR_1H01G298600.1	HORVU.MOREX.r3.1HG0054190.1		TraesCS1A03G0532900.1		TraesCS1D03G0514100.1
HORVU.HK2.r1.1HG0016070	Horvu_HAR_1H01G298900.1	HORVU.MOREX.r3.1HG0054220.1	Os10t0536100-01	TraesCS1A03G0533300.1	TraesCS1B03G0624000.1	TraesCS1D03G0514600.2
HORVU.HK2.r1.1HG0016080
HORVU.HK2.r1.1HG0016090	Horvu_HAR_1H01G299200.1		Os10t0536500-01	TraesCS1A03G0534000.1	TraesCS1B03G0625000.1	TraesCS1D03G0515200.1
HORVU.HK2.r1.1HG0016100	Horvu_HAR_1H01G299800.1	HORVU.MOREX.r3.1HG0054350.1	Os10t0537400-00	TraesCS1A03G0536800.1	TraesCS1B03G0626800.1	TraesCS1D03G0517000.1
HORVU.HK2.r1.1HG0016110	Horvu_HAR_1H01G300100.1	HORVU.MOREX.r3.1HG0054390.1	Os10t0537500-01	TraesCS1A03G0536900.1	TraesCS1B03G0626900.1	TraesCS1D03G0517200.1
HORVU.HK2.r1.1HG0016120	Horvu_HAR_1H01G300400.1	HORVU.MOREX.r3.1HG0054440.1	Os06t0136100-01	TraesCS1A03G0537700.1	TraesCS1B03G0627100.1	TraesCS1D03G0517600.1
HORVU.HK2.r1.1HG0016130	Horvu_HAR_1H01G300600.1	HORVU.MOREX.r3.1HG0054460.1	Os10t0537600-01	TraesCS1A03G0537300.3	TraesCS1B03G0627000.1	TraesCS1D03G0517300.2
HORVU.HK2.r1.1HG0016140	Horvu_HAR_1H01G300700.1	HORVU.MOREX.r3.1HG0054480.1	Os10t0499900-01	TraesCS1A03G0537800.1	TraesCS1B03G0627200.1	TraesCS1D03G0517700.1
HORVU.HK2.r1.1HG0016150
HORVU.HK2.r1.1HG0016160	Horvu_HAR_1H01G301000.1	HORVU.MOREX.r3.1HG0054510.1.CDS1	Os10t0539700-01	TraesCS1A03G0538400.1	TraesCS1B03G0627700.1	TraesCS1D03G0518300.1
HORVU.HK2.r1.1HG0016170	Horvu_HAR_1H01G301200.1	HORVU.MOREX.r3.1HG0054530.1	Os10t0539900-01	TraesCS1A03G0538900.3	TraesCS1B03G0627800.3	TraesCS1D03G0518700.1
HORVU.HK2.r1.1HG0016180
HORVU.HK2.r1.1HG0016190	Horvu_HAR_1H01G301700.1	HORVU.MOREX.r3.1HG0054600.1		TraesCS1A03G0539800.1	TraesCS1B03G0629300.1	TraesCS1D03G0520400.1
HORVU.HK2.r1.1HG0016200	Horvu_HAR_1H01G302000.1	HORVU.MOREX.r3.1HG0054630.1		TraesCS1A03G0540000.1	TraesCS1B03G0629000.1	TraesCS1D03G0520000.1
HORVU.HK2.r1.1HG0016210
HORVU.HK2.r1.1HG0016220	Horvu_HAR_1H01G302300.1	HORVU.MOREX.r3.1HG0054650.1		TraesCS1A03G0540500.1	TraesCS1B03G0629400LC.1	TraesCS1D03G0521000.2
HORVU.HK2.r1.1HG0016230	Horvu_HAR_1H01G303000.1	HORVU.MOREX.r3.1HG0054770.1.CDS1
HORVU.HK2.r1.1HG0016240	Horvu_HAR_1H01G303200.1	HORVU.MOREX.r3.1HG0054790.1	Os10t0542200-01	TraesCS1A03G0541300.1	TraesCS1B03G0630700.1	TraesCS1D03G0521900.1
HORVU.HK2.r1.1HG0016250	Horvu_HAR_1H01G303300.1	HORVU.MOREX.r3.1HG0054820.1	Os10t0558600-00	TraesCS1A03G0541400.1	TraesCS1B03G0630900.1	TraesCS1D03G0522200.1
HORVU.HK2.r1.1HG0016260	Horvu_HAR_1H01G303500.1	HORVU.MOREX.r3.1HG0054870.1		TraesCS1A03G0541600.1	TraesCS1B03G0631300.1	TraesCS1D03G0522300.1
HORVU.HK2.r1.1HG0016270
HORVU.HK2.r1.1HG0016280	Horvu_HAR_1H01G303600.1	HORVU.MOREX.r3.1HG0054910.1.CDS1	Os10t0542700-00	TraesCS1A03G0541900.1	TraesCS1B03G0631900.1	TraesCS1D03G0522900.1
HORVU.HK2.r1.1HG0016290	Horvu_HAR_1H01G304000.1	HORVU.MOREX.r3.1HG0054940.1		TraesCS1A03G0542000.2	TraesCS1B03G0632100.2	TraesCS1D03G0523000.2
HORVU.HK2.r1.1HG0016300	Horvu_HAR_1H01G304100.1	HORVU.MOREX.r3.1HG0054950.1	Os10t0542900-01	TraesCS1A03G0542400.1		TraesCS1D03G0523200.2
HORVU.HK2.r1.1HG0016310	Horvu_HAR_1H01G304300.1	HORVU.MOREX.r3.1HG0054950.3		TraesCS1A03G0542500.1	TraesCS5B03G0999600.1	TraesCS1D03G0523300.2
HORVU.HK2.r1.1HG0016320	Horvu_HAR_1H01G304400.1	HORVU.MOREX.r3.1HG0054960.1	Os10t0543500-01	TraesCS1A03G0542700.1	TraesCS1B03G0632700.1	TraesCS1D03G0523400.1
HORVU.HK2.r1.1HG0016330		HORVU.MOREX.r3.1HG0054980.1.CDS1				TraesCS1D03G0523500.1
HORVU.HK2.r1.1HG0016340	Horvu_HAR_1H01G304900.1	HORVU.MOREX.r3.1HG0055030.1	Os10t0544500-01	TraesCS1A03G0544000.2	TraesCS1B03G0633600.1	TraesCS1D03G0524100.1
HORVU.HK2.r1.1HG0016350
HORVU.HK2.r1.1HG0016360
HORVU.HK2.r1.1HG0016370	Horvu_HAR_1H01G305500.1	HORVU.MOREX.r3.1HG0055230.1.CDS1		TraesCS1A03G0545200.1	TraesCS1B03G0634700.1	TraesCS1D03G0525100.1
HORVU.HK2.r1.1HG0016380	Horvu_HAR_1H01G305700.1	HORVU.MOREX.r3.1HG0055250.1.CDS1	Os10t0142500-01	TraesCS1A03G0545600.1	TraesCS1B03G0635000.1	TraesCS1D03G0525500.1
HORVU.HK2.r1.1HG0016390	Horvu_HAR_1H01G305900.1	HORVU.MOREX.r3.1HG0055270.1	Os10t0544600-02	TraesCS1A03G0545700.1	TraesCS1B03G0635100.1	TraesCS1D03G0525700.1
HORVU.HK2.r1.1HG0016400	Horvu_HAR_1H01G306300.1	HORVU.MOREX.r3.1HG0055320.1	Os10t0544900-01	TraesCS1A03G0546000.2	TraesCS1B03G0635300.1	TraesCS1D03G0526000.1
HORVU.HK2.r1.1HG0016410
HORVU.HK2.r1.1HG0016420
HORVU.HK2.r1.1HG0016430	Horvu_HAR_1H01G306500.1	HORVU.MOREX.r3.1HG0055360.1	Os10t0545100-01	TraesCS1A03G0546300.1	TraesCS1B03G0635600.2	TraesCS1D03G0526300.1
HORVU.HK2.r1.1HG0016440	Horvu_HAR_1H01G306700.1	HORVU.MOREX.r3.1HG0055380.1	Os10t0545200-02	TraesCS1A03G0546600.1	TraesCS1B03G0635900.2	TraesCS1D03G0526400.1
HORVU.HK2.r1.1HG0016450
HORVU.HK2.r1.1HG0016460	Horvu_HAR_1H01G306900.1			TraesCS1A03G0546800.1	TraesCS1B03G0636100.1	TraesCS1D03G0526600.1
HORVU.HK2.r1.1HG0016470	Horvu_HAR_1H01G307100.1	HORVU.MOREX.r3.1HG0055420.1	Os10t0545700-04		TraesCS1B03G0636400.1	TraesCS1D03G0526900.1
HORVU.HK2.r1.1HG0016480	Horvu_HAR_1H01G307200.1	HORVU.MOREX.r3.1HG0055430.1	Os01t0303600-01	TraesCS1A03G0547100.2	TraesCS1B03G0636500.1	TraesCS1D03G0527000.1
HORVU.HK2.r1.1HG0016490	Horvu_HAR_1H01G307300.1		Os10t0545800-01	TraesCS1A03G0547200.1	TraesCS1B03G0636600.1	TraesCS1D03G0527200.1
HORVU.HK2.r1.1HG0016500	Horvu_HAR_1H01G307400.1	HORVU.MOREX.r3.1HG0055460.1	Os04t0693250-02	TraesCS1A03G0547300.1	TraesCS1B03G0636700.1	TraesCS1D03G0527300.1
HORVU.HK2.r1.1HG0016510	Horvu_HAR_1H01G307700.1	HORVU.MOREX.r3.1HG0055500.1	Os10t0546100-01	TraesCS1A03G0547600.1	TraesCS1B03G0637100.1	TraesCS1D03G0527600.1
HORVU.HK2.r1.1HG0016520
HORVU.HK2.r1.1HG0016530	Horvu_HAR_1H01G307800.1	HORVU.MOREX.r3.1HG0055520.1	Os10t0546200-00	TraesCS1A03G0547700.2	TraesCS1B03G0637200.1	TraesCS1D03G0528000.2
HORVU.HK2.r1.1HG0016540	Horvu_HAR_1H01G307900.1	HORVU.MOREX.r3.1HG0055540.1	Os10t0546300-01	TraesCS1A03G0547800.3	TraesCS1B03G0637300.4	TraesCS1D03G0528100.1
HORVU.HK2.r1.1HG0016550	Horvu_HAR_1H01G308200.1		Os10t0546600-01	TraesCS1A03G0548300.1	TraesCS1B03G0637800.1	TraesCS1D03G0528400.1
HORVU.HK2.r1.1HG0016560	Horvu_HAR_1H01G308500.1	HORVU.MOREX.r3.1HG0055590.1.CDS1	Os10t0546900-00	TraesCS1A03G0548400.1	TraesCS1B03G0637900.1	TraesCS1D03G0528600.1
HORVU.HK2.r1.1HG0016570
HORVU.HK2.r1.1HG0016580
HORVU.HK2.r1.1HG0016590	Horvu_HAR_1H01G309000.1	HORVU.MOREX.r3.1HG0055620.1		TraesCS1A03G0548900.1	TraesCS1B03G0638600.1	TraesCS1D03G0528900.1
HORVU.HK2.r1.1HG0016600	Horvu_HAR_1H01G309500.1	HORVU.MOREX.r3.1HG0055700.1		TraesCS1A03G0550200.1	TraesCS1B03G0639700.1	TraesCS1D03G0530500.1
HORVU.HK2.r1.1HG0016610	Horvu_HAR_1H01G309600.1	HORVU.MOREX.r3.1HG0055720.1	Os10t0552400-01	TraesCS1A03G0550500.1	TraesCS1B03G0641700.1	TraesCS1D03G0530600.1
HORVU.HK2.r1.1HG0016620	Horvu_HAR_1H01G309700.1	HORVU.MOREX.r3.1HG0055730.1	Os10t0548800-01	TraesCS1A03G0550700.1	TraesCS1B03G0641800.1	TraesCS1D03G0530700.1
HORVU.HK2.r1.1HG0016630	Horvu_HAR_1H01G309800.1	HORVU.MOREX.r3.1HG0055740.1		TraesCS1A03G0550900.1	TraesCS1B03G0642000.1	TraesCS1D03G0531200.1
HORVU.HK2.r1.1HG0016640	Horvu_HAR_1H01G310300.1	HORVU.MOREX.r3.1HG0055830.1	Os05t0558400-01	TraesCS1A03G0551300.1	TraesCS1B03G0642600.1	TraesCS1D03G0531600.1
HORVU.HK2.r1.1HG0016650	Horvu_HAR_1H01G310400.1	HORVU.MOREX.r3.1HG0055840.1	Os10t0550000-01	TraesCS1A03G0551400.2	TraesCS1B03G0642900.1	TraesCS1D03G0531700.1
HORVU.HK2.r1.1HG0016660	Horvu_HAR_1H01G310700.1	HORVU.MOREX.r3.1HG0055860.1.CDS1	Os10t0550400-01	TraesCS1A03G0551700.1	TraesCS1B03G0643700.1	TraesCS1D03G0532000.1
HORVU.HK2.r1.1HG0016670	Horvu_HAR_1H01G310900.1	HORVU.MOREX.r3.1HG0055880.1	Os10t0550750-00	TraesCS1A03G0551900.1	TraesCS1B03G0643900.2	TraesCS1D03G0532200.1
HORVU.HK2.r1.1HG0016680	Horvu_HAR_1H01G311000.1	HORVU.MOREX.r3.1HG0055890.1	Os10t0550900-01	TraesCS1A03G0552200.1	TraesCS1B03G0644100.1	TraesCS1D03G0532400.1
HORVU.HK2.r1.1HG0016690
HORVU.HK2.r1.1HG0016700
HORVU.HK2.r1.1HG0016710	Horvu_HAR_1H01G311600.1	HORVU.MOREX.r3.1HG0056010.1	Os10t0551600-01	TraesCS1A03G0554200.1	TraesCS1B03G0645300.1	TraesCS1D03G0534000.1
HORVU.HK2.r1.1HG0016720
HORVU.HK2.r1.1HG0016730
HORVU.HK2.r1.1HG0016740
HORVU.HK2.r1.1HG0016750
HORVU.HK2.r1.1HG0016760
HORVU.HK2.r1.1HG0016770		HORVU.MOREX.r3.1HG0056190.1
HORVU.HK2.r1.1HG0016780	Horvu_HAR_1H01G312800.1	HORVU.MOREX.r3.1HG0056280.1.CDS1	Os10t0553600-00	TraesCS1A03G0555600.1	TraesCS1B03G0648200.1	TraesCS1D03G0535500.1
HORVU.HK2.r1.1HG0016790
HORVU.HK2.r1.1HG0016800
HORVU.HK2.r1.1HG0016810
HORVU.HK2.r1.1HG0016820	Horvu_HAR_1H01G313200.1	HORVU.MOREX.r3.1HG0056360.1		TraesCS1A03G0556000.1	TraesCS1B03G0649200.1	TraesCS1D03G0535800.1
HORVU.HK2.r1.1HG0016830	Horvu_HAR_1H01G313300.1	HORVU.MOREX.r3.1HG0056390.1	Os10t0554200-02		TraesCS1B03G0649600.1	TraesCS1D03G0536100.1
HORVU.HK2.r1.1HG0016840	Horvu_HAR_1H01G313600.1	HORVU.MOREX.r3.1HG0056420.1.CDS1			TraesCS1B03G0650100.1	TraesCS1D03G0536700.1
HORVU.HK2.r1.1HG0016850	Horvu_HAR_1H01G314200.1	HORVU.MOREX.r3.1HG0056490.1	Os10t0555100-01	TraesCS1A03G0557300.1	TraesCS1B03G0650500.1	TraesCS1D03G0537300.1
HORVU.HK2.r1.1HG0016860
HORVU.HK2.r1.1HG0016870
HORVU.HK2.r1.1HG0016880	Horvu_HAR_1H01G314500.1	HORVU.MOREX.r3.1HG0056560.1.CDS1	Os01t0512200-01	TraesCS1A03G0557800.1	TraesCS1B03G0650800.1	TraesCS1D03G0537800.1
HORVU.HK2.r1.1HG0016890
HORVU.HK2.r1.1HG0016900
HORVU.HK2.r1.1HG0016910	Horvu_HAR_1H01G315200.1	HORVU.MOREX.r3.1HG0056630.1	Os10t0556100-02	TraesCS1A03G0559500.1	TraesCS1B03G0652500.1	TraesCS1D03G0538700.1
HORVU.HK2.r1.1HG0016920		HORVU.MOREX.r3.1HG0056660.1
HORVU.HK2.r1.1HG0016930	Horvu_HAR_1H01G316100.1	HORVU.MOREX.r3.1HG0056730.1	Os05t0304600-01	TraesCS1A03G0560400.1	TraesCS1B03G0653700.1	TraesCS1D03G0539400.2
HORVU.HK2.r1.1HG0016940	Horvu_HAR_1H01G316400.1	HORVU.MOREX.r3.1HG0056760.2	Os02t0279600-00	TraesCS1A03G0561200.1	TraesCS1B03G0654300.1	TraesCS1D03G0539900.1
HORVU.HK2.r1.1HG0016950	Horvu_HAR_1H01G316600.1			TraesCS1A03G0561400LC.1	TraesCS1B03G0654600.1	TraesCS1D03G0540100LC.1
HORVU.HK2.r1.1HG0016960	Horvu_HAR_1H01G316800.1	HORVU.MOREX.r3.1HG0056810.1		TraesCS1A03G0561600.1	TraesCS1B03G0654800.1	TraesCS1D03G0540300.1
HORVU.HK2.r1.1HG0016970	Horvu_HAR_1H01G317000.1			TraesCS1A03G0570900LC.3
HORVU.HK2.r1.1HG0016980
HORVU.HK2.r1.1HG0016990	Horvu_HAR_1H01G317100.1	HORVU.MOREX.r3.1HG0056880.1	Os10t0568300-01	TraesCS1A03G0562000.1	TraesCS1B03G0655700.1	TraesCS1D03G0540900.1
HORVU.HK2.r1.1HG0017000
HORVU.HK2.r1.1HG0017010	Horvu_HAR_1H01G317400.1	HORVU.MOREX.r3.1HG0056920.1	Os10t0567800-01	TraesCS1A03G0562200.2	TraesCS1B03G0656500.1	TraesCS1D03G0541100.1
HORVU.HK2.r1.1HG0017020			Os10t0567600-01	TraesCS1A03G0562500LC.1	TraesCS1B03G0657000LC.1	TraesCS1D03G0541500LC.1
HORVU.HK2.r1.1HG0017030	Horvu_HAR_1H01G317900.1	HORVU.MOREX.r3.1HG0056990.1	Os10t0567000-01	TraesCS1A03G0563200.1	TraesCS1B03G0657500.1	TraesCS1D03G0542000.2
HORVU.HK2.r1.1HG0017040	Horvu_HAR_1H01G318700.1	HORVU.MOREX.r3.1HG0057290.1	Os10t0565500-01	TraesCS1A03G0568100.1	TraesCS1B03G0659400.1	TraesCS1D03G0543800.1
HORVU.HK2.r1.1HG0017050	Horvu_HAR_1H01G318800.1	HORVU.MOREX.r3.1HG0057310.1	Os10t0565300-01	TraesCS1A03G0568200.1	TraesCS1B03G0659500.2	TraesCS1D03G0543900.1
HORVU.HK2.r1.1HG0017060	Horvu_HAR_1H01G320000.1	HORVU.MOREX.r3.1HG0057490.1	Os10t0564500-01	TraesCS1A03G0569000.1	TraesCS1B03G0660500.1
HORVU.HK2.r1.1HG0017070				TraesCS2A03G1099500LC.1	TraesCS3B03G0218100LC.1	TraesCS7D03G0626800LC.1
HORVU.HK2.r1.1HG0017080	Horvu_HAR_1H01G320100.1	HORVU.MOREX.r3.1HG0057520.1	Os10t0564400-01	TraesCS1A03G0569300LC.1	TraesCS1B03G0661000.1	TraesCS1D03G0544900.1
HORVU.HK2.r1.1HG0017090	Horvu_HAR_1H01G320200.1	HORVU.MOREX.r3.1HG0057530.1		TraesCS1A03G0569400.2		TraesCS1D03G0545000.1
HORVU.HK2.r1.1HG0017100	Horvu_HAR_1H01G320400.1		Os07t0164600-01	TraesCS1A03G0571800.1	TraesCS1B03G0661100.1	TraesCS1D03G0545500.1
HORVU.HK2.r1.1HG0017110
HORVU.HK2.r1.1HG0017120	Horvu_HAR_1H01G320700.1	HORVU.MOREX.r3.1HG0057580.1.CDS1	Os10t0563800-00	TraesCS1A03G0572300.1	TraesCS1B03G0662200.1	TraesCS1D03G0545900.1
HORVU.HK2.r1.1HG0017130	Horvu_HAR_1H01G320800.1	HORVU.MOREX.r3.1HG0057590.1	Os10t0563700-01	TraesCS1A03G0572400.1	TraesCS1B03G0662300.1	TraesCS1D03G0546000.1
HORVU.HK2.r1.1HG0017140	Horvu_HAR_1H01G321200.1	HORVU.MOREX.r3.1HG0057650.1	Os08t0425000-01	TraesCS1A03G0573000.1	TraesCS1B03G0663500.1	TraesCS1D03G0546700.1
HORVU.HK2.r1.1HG0017150	Horvu_HAR_1H01G321300.1	HORVU.MOREX.r3.1HG0057660.1		TraesCS1A03G0573100.1		TraesCS1D03G0546800.1
HORVU.HK2.r1.1HG0017160	Horvu_HAR_1H01G321500.1	HORVU.MOREX.r3.1HG0057670.1	Os10t0563300-01	TraesCS1A03G0573200.1	TraesCS1B03G0664100.1	TraesCS1D03G0546900LC.1
HORVU.HK2.r1.1HG0017170	Horvu_HAR_1H01G321600.1	HORVU.MOREX.r3.1HG0057680.1	Os10t0563200-01	TraesCS1A03G0573400.2	TraesCS1B03G0664400.1	TraesCS1D03G0547100.1
HORVU.HK2.r1.1HG0017180	Horvu_HAR_1H01G322400.1	HORVU.MOREX.r3.1HG0057780.1	Os10t0562700-01	TraesCS1A03G0574100.1	TraesCS1B03G0665800.1	TraesCS1D03G0547700.1
HORVU.HK2.r1.1HG0017190	Horvu_HAR_1H01G322600.1	HORVU.MOREX.r3.1HG0057800.1.CDS1	Os10t0562600-00	TraesCS1A03G0574300.1	TraesCS1B03G0666400.1	TraesCS1D03G0547800.2
HORVU.HK2.r1.1HG0017200		HORVU.MOREX.r3.1HG0057810.1		TraesCS1A03G0574500.1	TraesCS1B03G0666600.1	TraesCS1D03G0547900.1
HORVU.HK2.r1.1HG0017210	Horvu_HAR_1H01G323200.1	HORVU.MOREX.r3.1HG0057860.1	Os03t0347700-01	TraesCS7A03G0429000.3	TraesCS5B03G1134100.2	TraesCS5D03G1026800.2
HORVU.HK2.r1.1HG0017220	Horvu_HAR_1H01G323300.1	HORVU.MOREX.r3.1HG0057870.1	Os12t0409000-01	TraesCS1A03G0575100.1	TraesCS1B03G0667100.1	TraesCS1D03G0548500.1
HORVU.HK2.r1.1HG0017230	Horvu_HAR_1H01G323500.1	HORVU.MOREX.r3.1HG0057900.1	Os10t0562100-01	TraesCS1A03G0575400.1	TraesCS1B03G0667300.2	TraesCS1D03G0548600.1
HORVU.HK2.r1.1HG0017240
HORVU.HK2.r1.1HG0017250	Horvu_HAR_1H01G324000.1	HORVU.MOREX.r3.1HG0057950.1		TraesCS1A03G0575900LC.1	TraesCS1B03G0668100.1	TraesCS1D03G0549000LC.1
HORVU.HK2.r1.1HG0017260	Horvu_HAR_1H01G324200.1	HORVU.MOREX.r3.1HG0057970.1	Os10t0561400-02	TraesCS1A03G0576200.1	TraesCS1B03G0668600.1	TraesCS1D03G0549400.1
HORVU.HK2.r1.1HG0017270	Horvu_HAR_1H01G324400.1	HORVU.MOREX.r3.1HG0057990.1	Os10t0561200-01	TraesCS1A03G0576400LC.1	TraesCS1B03G0668800LC.1	TraesCS1D03G0549600LC.1
HORVU.HK2.r1.1HG0017280	Horvu_HAR_1H01G324500.1	HORVU.MOREX.r3.1HG0058040.1	Os10t0561000-00	TraesCS1A03G0576700.1	TraesCS1B03G0668900.1	TraesCS1D03G0549700.1
HORVU.HK2.r1.1HG0017290
HORVU.HK2.r1.1HG0017300
HORVU.HK2.r1.1HG0017310	Horvu_HAR_1H01G324800.1	HORVU.MOREX.r3.1HG0058140.1.CDS1		TraesCS1A03G0577000.1	TraesCS1B03G0669200.1	TraesCS1D03G0550100.1
HORVU.HK2.r1.1HG0017320	Horvu_HAR_1H01G325000.1	HORVU.MOREX.r3.1HG0058170.1	Os01t0200000-01	TraesCS1A03G0577200.3	TraesCS1B03G0669400.4	TraesCS1D03G0550500.3
HORVU.HK2.r1.1HG0017330	Horvu_HAR_1H01G325100.1	HORVU.MOREX.r3.1HG0058180.1	Os10t0560400-01	TraesCS1A03G0577500.1	TraesCS1B03G0669600.1	TraesCS1D03G0550600.1
HORVU.HK2.r1.1HG0017340
HORVU.HK2.r1.1HG0017350	Horvu_HAR_1H01G325600.1	HORVU.MOREX.r3.1HG0058270.1	Os10t0559800-01	TraesCS3A03G0339400.1	TraesCS1B03G0670600.1	TraesCS1D03G0551800.2
HORVU.HK2.r1.1HG0017360	Horvu_HAR_1H01G325700.1	HORVU.MOREX.r3.1HG0058280.1	Os08t0447000-01	TraesCS3A03G0339000.2	TraesCS1B03G0671200.2	TraesCS1D03G0552200.1
HORVU.HK2.r1.1HG0017370	Horvu_HAR_1H01G325800.1	HORVU.MOREX.r3.1HG0058290.1	Os10t0559700-02	TraesCS1A03G0578400.3	TraesCS1B03G0671400.3	TraesCS1D03G0552600.2
HORVU.HK2.r1.1HG0017380	Horvu_HAR_1H01G325900.1	HORVU.MOREX.r3.1HG0058310.1	Os10t0559500-01	TraesCS1A03G0578500.1	TraesCS1B03G0671700.1	TraesCS1D03G0552900.1
HORVU.HK2.r1.1HG0017390
HORVU.HK2.r1.1HG0017400
HORVU.HK2.r1.1HG0017410	Horvu_HAR_1H01G326300.1	HORVU.MOREX.r3.1HG0058340.1.CDS1	Os10t0557900-00	TraesCS1A03G0578800.1	TraesCS1B03G0671800.1	TraesCS1D03G0553200.1
HORVU.HK2.r1.1HG0017420	Horvu_HAR_1H01G326500.1	HORVU.MOREX.r3.1HG0058390.1	Os10t0557600-01	TraesCS1A03G0579100.1	TraesCS1B03G0672500.1	TraesCS1D03G0553400.1
HORVU.HK2.r1.1HG0017430	Horvu_HAR_1H01G326700.1	HORVU.MOREX.r3.1HG0058440.1.CDS1	Os05t0389800-01	TraesCS1A03G0629700.1	TraesCS1B03G0719900.1	TraesCS1D03G0591100.1
HORVU.HK2.r1.1HG0017440
HORVU.HK2.r1.1HG0017450	Horvu_HAR_1H01G327100.1	HORVU.MOREX.r3.1HG0058500.1	Os05t0389500-02	TraesCS1A03G0628900.1	TraesCS1B03G0718700.1	TraesCS1D03G0590700.1
HORVU.HK2.r1.1HG0017460	Horvu_HAR_1H01G327300.1	HORVU.MOREX.r3.1HG0058530.1	Os05t0389300-01	TraesCS1A03G0628600.1	TraesCS1B03G0718300.1	TraesCS1D03G0590400.1
HORVU.HK2.r1.1HG0017470	Horvu_HAR_1H01G328000.1	HORVU.MOREX.r3.1HG0058640.1.CDS1		TraesCS1A03G0595600.1	TraesCS1B03G0694900.1	TraesCS1D03G0571600.1
HORVU.HK2.r1.1HG0017480	Horvu_HAR_1H01G328200.1	HORVU.MOREX.r3.1HG0058690.2	Os05t0542500-02	TraesCS1A03G0627800.1		TraesCS1D03G0589100.1
HORVU.HK2.r1.1HG0017490	Horvu_HAR_1H01G328300.1	HORVU.MOREX.r3.1HG0058720.1	Os05t0387900-01	TraesCS1A03G0627600.1	TraesCS1B03G0716500.1	TraesCS1D03G0588600.1
HORVU.HK2.r1.1HG0017500	Horvu_HAR_1H01G329400.1	HORVU.MOREX.r3.1HG0058810.1		TraesCS1A03G0626400.2	TraesCS1B03G0715300LC.1	TraesCS1D03G0587400.1
HORVU.HK2.r1.1HG0017510	Horvu_HAR_1H01G330000.1	HORVU.MOREX.r3.1HG0058900.1		TraesCS1A03G0626200.1	TraesCS1B03G0715000.1	TraesCS1D03G0587200.1
HORVU.HK2.r1.1HG0017520
HORVU.HK2.r1.1HG0017530
HORVU.HK2.r1.1HG0017540	Horvu_HAR_1H01G330600.1	HORVU.MOREX.r3.1HG0058970.1	Os05t0384800-01	TraesCS1A03G0624800.2	TraesCS1B03G0714000.5	TraesCS1D03G0585900.1
HORVU.HK2.r1.1HG0017550	Horvu_HAR_1H01G330700.1	HORVU.MOREX.r3.1HG0058980.1.CDS1	Os05t0384600-02	TraesCS1A03G0624700.1	TraesCS1B03G0713800.1	TraesCS1D03G0585800.1
HORVU.HK2.r1.1HG0017560	Horvu_HAR_1H01G330800.1	HORVU.MOREX.r3.1HG0058990.1		TraesCS1A03G0624500.2	TraesCS1B03G0713600LC.1	TraesCS1D03G0585700.1
HORVU.HK2.r1.1HG0017570					TraesCS1B03G0713300.1
HORVU.HK2.r1.1HG0017580	Horvu_HAR_1H01G331500.1	HORVU.MOREX.r3.1HG0059080.1.CDS1	Os05t0383200-01	TraesCS1A03G0623900.1	TraesCS1B03G0712900.1	TraesCS1D03G0585400.1
HORVU.HK2.r1.1HG0017590	Horvu_HAR_1H01G331700.1	HORVU.MOREX.r3.1HG0059110.2	Os03t0565300-01	TraesCS1A03G0623700.2	TraesCS1B03G0712500.2	TraesCS1D03G0585300.1
HORVU.HK2.r1.1HG0017600	Horvu_HAR_1H01G331800.1	HORVU.MOREX.r3.1HG0059120.1	Os05t0383100-01	TraesCS1A03G0623600.1	TraesCS1B03G0712400.2	TraesCS1D03G0585200.2
HORVU.HK2.r1.1HG0017610	Horvu_HAR_1H01G332000.1	HORVU.MOREX.r3.1HG0059140.1	Os05t0383000-02	TraesCS1A03G0623400.1	TraesCS1B03G0712000.1	TraesCS1D03G0585100.1
HORVU.HK2.r1.1HG0017620
HORVU.HK2.r1.1HG0017630	Horvu_HAR_1H01G332200.1	HORVU.MOREX.r3.1HG0059170.1	Os05t0382600-02	TraesCS1A03G0623200.1	TraesCS1B03G0711800.1	TraesCS1D03G0584800.1
HORVU.HK2.r1.1HG0017640
HORVU.HK2.r1.1HG0017650	Horvu_HAR_1H01G332300.1		Os05t0382500-01	TraesCS1A03G0622900.1	TraesCS1B03G0711100.1	TraesCS1D03G0584500.1
HORVU.HK2.r1.1HG0017660	Horvu_HAR_1H01G332500.1	HORVU.MOREX.r3.1HG0059210.1	Os05t0382200-00	TraesCS1A03G0622700.1	TraesCS1B03G1184500.1	TraesCS1D03G0584300.1
HORVU.HK2.r1.1HG0017670	Horvu_HAR_1H01G333100.1	HORVU.MOREX.r3.1HG0059290.1.CDS1	Os05t0380900-01	TraesCS1A03G0621900.1	TraesCS1B03G0709400.1	TraesCS1D03G0583200.1
HORVU.HK2.r1.1HG0017680
HORVU.HK2.r1.1HG0017690	Horvu_HAR_1H01G333200.1	HORVU.MOREX.r3.1HG0059300.1	Os08t0485400-02	TraesCS1A03G0621200.1	TraesCS1B03G0708800.1	TraesCS1D03G0583100.1
HORVU.HK2.r1.1HG0017700	Horvu_HAR_1H01G333300.1	HORVU.MOREX.r3.1HG0059340.1	Os05t0378900-01	TraesCS1A03G0605700.1	TraesCS1B03G0708000.1	TraesCS1D03G0582300.1
HORVU.HK2.r1.1HG0017710	Horvu_HAR_1H01G333400.1	HORVU.MOREX.r3.1HG0059350.1	Os05t0378800-02	TraesCS1A03G0605600.1	TraesCS1B03G0707700.1	TraesCS1D03G0582200.1
HORVU.HK2.r1.1HG0017720	Horvu_HAR_1H01G333500.1	HORVU.MOREX.r3.1HG0059360.1	Os03t0295400-01	TraesCS1A03G0605500.1	TraesCS1B03G0707600.1	TraesCS1D03G0582000.1
HORVU.HK2.r1.1HG0017730	Horvu_HAR_1H01G333700.1	HORVU.MOREX.r3.1HG0059370.1	Os06t0273800-02	TraesCS1A03G0605200.1	TraesCS1B03G0707300.1	TraesCS1D03G0581800.1
HORVU.HK2.r1.1HG0017740					TraesCS1B03G0810800LC.1
HORVU.HK2.r1.1HG0017750
HORVU.HK2.r1.1HG0017760	Horvu_HAR_1H01G333800.1	HORVU.MOREX.r3.1HG0059400.1	Os05t0377000-01	TraesCS1A03G0606500.1	TraesCS1B03G0707100.1	TraesCS1D03G0581300.1
HORVU.HK2.r1.1HG0017770	Horvu_HAR_1H01G333900.1	HORVU.MOREX.r3.1HG0059410.1	Os05t0376800-01
HORVU.HK2.r1.1HG0017780	Horvu_HAR_1H01G334000.1	HORVU.MOREX.r3.1HG0059420.1	Os05t0376600-01	TraesCS1A03G0607700.1	TraesCS1B03G0706400.1	TraesCS1D03G0580800.1
HORVU.HK2.r1.1HG0017790	Horvu_HAR_1H01G334100.1	HORVU.MOREX.r3.1HG0059430.1	Os01t0945800-01	TraesCS1A03G0607800.1	TraesCS1B03G0706300.2	TraesCS1D03G0580700.3
HORVU.HK2.r1.1HG0017800	Horvu_HAR_1H01G334200.1	HORVU.MOREX.r3.1HG0059440.1.CDS1		TraesCS1A03G0607900.1	TraesCS1B03G0706200.1	TraesCS1D03G0580600.1
HORVU.HK2.r1.1HG0017810
HORVU.HK2.r1.1HG0017820
HORVU.HK2.r1.1HG0017830
HORVU.HK2.r1.1HG0017840
HORVU.HK2.r1.1HG0017850
HORVU.HK2.r1.1HG0017860
HORVU.HK2.r1.1HG0017870	Horvu_HAR_1H01G334400.1	HORVU.MOREX.r3.1HG0059470.1		TraesCS1A03G0608300.1	TraesCS1B03G0705900.1	TraesCS1D03G0580300.1
HORVU.HK2.r1.1HG0017880	Horvu_HAR_1H01G334700.1	HORVU.MOREX.r3.1HG0059550.1	Os05t0375100-01	TraesCS1A03G0609200.1	TraesCS1B03G0704900.1	TraesCS1D03G0580000.1
HORVU.HK2.r1.1HG0017890
HORVU.HK2.r1.1HG0017900	Horvu_HAR_1H01G335800.1	HORVU.MOREX.r3.1HG0059750.1.CDS1	Os07t0419800-01	TraesCS1A03G0612400.1	TraesCS1B03G0702000.3	TraesCS1D03G0578500.1
HORVU.HK2.r1.1HG0017910	Horvu_HAR_1H01G336100.1	HORVU.MOREX.r3.1HG0059790.1	Os05t0373500-00	TraesCS1A03G0613500.2	TraesCS1B03G0701200.1	TraesCS1D03G0578000.2
HORVU.HK2.r1.1HG0017920	Horvu_HAR_1H01G336400.1		Os05t0372900-01	TraesCS1A03G0614400.1	TraesCS1B03G0700200.1	TraesCS1D03G0577100.1
HORVU.HK2.r1.1HG0017930	Horvu_HAR_1H01G336600.1	HORVU.MOREX.r3.1HG0059850.1	Os05t0372400-01	TraesCS1A03G0615300.1	TraesCS1B03G0699900.1	TraesCS1D03G0576800.1
HORVU.HK2.r1.1HG0017940	Horvu_HAR_1H01G336800.1	HORVU.MOREX.r3.1HG0059870.1	Os05t0372000-01	TraesCS1A03G0615800.1	TraesCS1B03G0698500.1	TraesCS1D03G0576200.1
HORVU.HK2.r1.1HG0017950	Horvu_HAR_1H01G337000.1	HORVU.MOREX.r3.1HG0059910.1	Os05t0371600-01	TraesCS1A03G0616800.2	TraesCS1B03G0698400.1	TraesCS1D03G0575600.1
HORVU.HK2.r1.1HG0017960	Horvu_HAR_1H01G337100.1	HORVU.MOREX.r3.1HG0059920.1	Os05t0371500-01	TraesCS1A03G0617100.1	TraesCS1B03G0698100.1	TraesCS1D03G0575500.1
HORVU.HK2.r1.1HG0017970	Horvu_HAR_1H01G337300.1			TraesCS1A03G0604800.1	TraesCS1B03G0696500.1	TraesCS1D03G0572800.1
HORVU.HK2.r1.1HG0017980
HORVU.HK2.r1.1HG0017990
HORVU.HK2.r1.1HG0018000	Horvu_HAR_1H01G337600.1	HORVU.MOREX.r3.1HG0060040.1		TraesCS1A03G0617700.4	TraesCS1B03G0698000.3	TraesCS1D03G0575200.3
HORVU.HK2.r1.1HG0018010	Horvu_HAR_1H01G337700.1	HORVU.MOREX.r3.1HG0060060.1.CDS1	Os05t0370300-00	TraesCS1A03G0619600.1	TraesCS1B03G0697900.1	TraesCS1D03G0575100.1
HORVU.HK2.r1.1HG0018020	Horvu_HAR_1H01G337800.1	HORVU.MOREX.r3.1HG0060080.1.CDS1	Os05t0370000-01	TraesCS1A03G0619500.1	TraesCS1B03G0697700.1	TraesCS1D03G0574500.1
HORVU.HK2.r1.1HG0018030	Horvu_HAR_1H01G338600.1	HORVU.MOREX.r3.1HG0060160.1	Os05t0368600-01	TraesCS1A03G0603800.1	TraesCS1B03G0696300.1	TraesCS1D03G0572600.1
HORVU.HK2.r1.1HG0018040				TraesCS1A03G0603700.1
HORVU.HK2.r1.1HG0018050
HORVU.HK2.r1.1HG0018060	Horvu_HAR_1H01G339200.1	HORVU.MOREX.r3.1HG0060240.1	Os05t0367400-01	TraesCS1A03G0602600.1	TraesCS1B03G0695000.1	TraesCS1D03G0571800.1
HORVU.HK2.r1.1HG0018070	Horvu_HAR_1H01G340000.1	HORVU.MOREX.r3.1HG0060260.1.CDS1
HORVU.HK2.r1.1HG0018080
HORVU.HK2.r1.1HG0018090	Horvu_HAR_1H01G340700.1	HORVU.MOREX.r3.1HG0060410.1	Os02t0478500-01	TraesCS1A03G0597000.1	TraesCS1B03G0693300.1	TraesCS1D03G0569900.2
HORVU.HK2.r1.1HG0018100
HORVU.HK2.r1.1HG0018110	Horvu_HAR_1H01G341100.1	HORVU.MOREX.r3.1HG0060530.1.CDS1	Os05t0364500-01	TraesCS1A03G0597500.1	TraesCS1B03G0693000.1	TraesCS1D03G0569400.1
HORVU.HK2.r1.1HG0018120	Horvu_HAR_1H01G341500.1	HORVU.MOREX.r3.1HG0060570.1	Os05t0363600-01	TraesCS1A03G0597600.1	TraesCS1B03G0692800.1	TraesCS1D03G0569100.1
HORVU.HK2.r1.1HG0018130
HORVU.HK2.r1.1HG0018140	Horvu_HAR_1H01G341700.1	HORVU.MOREX.r3.1HG0060600.1	Os05t0363500-01	TraesCS1A03G0598300.1	TraesCS1B03G0692700.3	TraesCS1D03G0568800.2
HORVU.HK2.r1.1HG0018150	Horvu_HAR_1H01G342000.1	HORVU.MOREX.r3.1HG0060630.1	Os05t0363200-01	TraesCS1A03G0598600.1	TraesCS1B03G0692600.1	TraesCS1D03G0568600.1
HORVU.HK2.r1.1HG0018160	Horvu_HAR_1H01G342300.1	HORVU.MOREX.r3.1HG0060650.1	Os05t0362600-00	TraesCS1A03G0599400.1	TraesCS1B03G0691900.1	TraesCS1D03G0568200.1
HORVU.HK2.r1.1HG0018170
HORVU.HK2.r1.1HG0018180	Horvu_HAR_1H01G343100.1	HORVU.MOREX.r3.1HG0060800.1			TraesCS1B03G0690500.1	TraesCS1D03G0566700LC.1
HORVU.HK2.r1.1HG0018190	Horvu_HAR_1H01G343600.1	HORVU.MOREX.r3.1HG0060840.1	Os05t0361500-01	TraesCS1A03G0601600.1	TraesCS1B03G0690400.1	TraesCS1D03G0566600.1
HORVU.HK2.r1.1HG0018200	Horvu_HAR_1H01G344200.1	HORVU.MOREX.r3.1HG0061070.1.CDS1	Os05t0360400-01	TraesCS1A03G0602000.1	TraesCS1B03G0689800.1	TraesCS1D03G0566400.1
HORVU.HK2.r1.1HG0018210	Horvu_HAR_1H01G344300.1	HORVU.MOREX.r3.1HG0061080.1	Os05t0358900-00	TraesCS1A03G0593800.1	TraesCS1B03G0689200.1	TraesCS1D03G0565800.1
HORVU.HK2.r1.1HG0018220	Horvu_HAR_1H01G344400.1	HORVU.MOREX.r3.1HG0061100.1	Os05t0358700-01	TraesCS1A03G0593700.1	TraesCS1B03G0689100.1	TraesCS1D03G0565500.1
HORVU.HK2.r1.1HG0018230	Horvu_HAR_1H01G344500.1	HORVU.MOREX.r3.1HG0061140.1		TraesCS1A03G0593600.1	TraesCS1B03G0688800.1	TraesCS1D03G0565400.1
HORVU.HK2.r1.1HG0018240	Horvu_HAR_1H01G344700.1	HORVU.MOREX.r3.1HG0061180.1	Os05t0358500-02	TraesCS1A03G0593400.1	TraesCS1B03G0688200.1	TraesCS1D03G0564700.1
HORVU.HK2.r1.1HG0018250
HORVU.HK2.r1.1HG0018260	Horvu_HAR_1H01G344900.1	HORVU.MOREX.r3.1HG0061220.1		TraesCS1A03G0592900.1	TraesCS1B03G0687900.1	TraesCS1D03G0564500.1
HORVU.HK2.r1.1HG0018270	Horvu_HAR_1H01G345400.1	HORVU.MOREX.r3.1HG0061280.1.CDS1	Os01t0308600-00	TraesCS1A03G0592100LC.1	TraesCS1B03G0687200.1	TraesCS1D03G0563900.1
HORVU.HK2.r1.1HG0018280	Horvu_HAR_1H01G345500.1
HORVU.HK2.r1.1HG0018290	Horvu_HAR_1H01G345700.1	HORVU.MOREX.r3.1HG0061330.1	Os05t0358000-03	TraesCS1A03G0591800.2	TraesCS1B03G0686900.1	TraesCS1D03G0563500.1
HORVU.HK2.r1.1HG0018300	Horvu_HAR_1H01G345800.1	HORVU.MOREX.r3.1HG0061370.1	Os05t0357800-01	TraesCS1A03G0591500.1	TraesCS1B03G0686700.1	TraesCS1D03G0563100.2
HORVU.HK2.r1.1HG0018310	Horvu_HAR_1H01G346400.1	HORVU.MOREX.r3.1HG0061460.1	Os05t0357100-01	TraesCS1A03G0590000.1	TraesCS1B03G0685800.1	TraesCS1D03G0561200.1
HORVU.HK2.r1.1HG0018320
HORVU.HK2.r1.1HG0018330	Horvu_HAR_1H01G346500.1	HORVU.MOREX.r3.1HG0061470.1	Os05t0357200-01	TraesCS1A03G0589700.2	TraesCS1B03G0685000.1	TraesCS1D03G0561000.2
HORVU.HK2.r1.1HG0018340			Os05t0355500-01		TraesCS1B03G0684600.1	TraesCS1D03G0560200.1
HORVU.HK2.r1.1HG0018350	Horvu_HAR_1H01G347900.1	HORVU.MOREX.r3.1HG0061660.1	Os05t0355300-01	TraesCS1A03G0588800.1	TraesCS1B03G0682300.1	TraesCS1D03G0559400.1
HORVU.HK2.r1.1HG0018360
HORVU.HK2.r1.1HG0018370
HORVU.HK2.r1.1HG0018380
HORVU.HK2.r1.1HG0018390
HORVU.HK2.r1.1HG0018400
HORVU.HK2.r1.1HG0018410
HORVU.HK2.r1.1HG0018420
HORVU.HK2.r1.1HG0018430
HORVU.HK2.r1.1HG0018440	Horvu_HAR_1H01G348200.1	HORVU.MOREX.r3.1HG0061710.1	Os05t0354400-01	TraesCS1A03G0588000.2	TraesCS1B03G0681400.3	TraesCS1D03G0559000.2
HORVU.HK2.r1.1HG0018450	Horvu_HAR_1H01G348900.1	HORVU.MOREX.r3.1HG0061750.1	Os05t0349700-02	TraesCS1A03G0587300.1	TraesCS1B03G0679300.1	TraesCS1D03G0558200.1
HORVU.HK2.r1.1HG0018460	Horvu_HAR_1H01G349900.1	HORVU.MOREX.r3.1HG0061850.1	Os05t0350500-01	TraesCS1A03G0585900.1	TraesCS1B03G0678300.1	TraesCS1D03G0557500.1
HORVU.HK2.r1.1HG0018470	Horvu_HAR_1H01G350100.1	HORVU.MOREX.r3.1HG0061880.1	Os05t0350600-01	TraesCS1A03G0585700.1	TraesCS1B03G0678100.1	TraesCS1D03G0556800.1
HORVU.HK2.r1.1HG0018480
HORVU.HK2.r1.1HG0018490	Horvu_HAR_1H01G350300.1	HORVU.MOREX.r3.1HG0061920.1	Os05t0350700-01	TraesCS1A03G0585600.1	TraesCS1B03G0677900.1	TraesCS1D03G0556400.1
HORVU.HK2.r1.1HG0018500	Horvu_HAR_1H01G351200.1	HORVU.MOREX.r3.1HG0062050.1	Os02t0276500-01	TraesCS1A03G0584500.2	TraesCS1B03G0677200.1	TraesCS1D03G0555800.1
HORVU.HK2.r1.1HG0018510	Horvu_HAR_1H01G351400.1	HORVU.MOREX.r3.1HG0062080.1	Os05t0352700-00	TraesCS6A03G0075100.1	TraesCS1B03G0676900.2	TraesCS1D03G0555600.1
HORVU.HK2.r1.1HG0018520
HORVU.HK2.r1.1HG0018530	Horvu_HAR_1H01G351700.1	HORVU.MOREX.r3.1HG0062110.1	Os05t0353300-00	TraesCS1A03G0583500.1	TraesCS1B03G0676700.1	TraesCS1D03G0555400.1
HORVU.HK2.r1.1HG0018540	Horvu_HAR_1H01G351900.1	HORVU.MOREX.r3.1HG0062130.1	Os05t0353400-01	TraesCS1A03G0583300.1	TraesCS1B03G0676600.3	TraesCS1D03G0555100.2
HORVU.HK2.r1.1HG0018550	Horvu_HAR_1H01G352500.1	HORVU.MOREX.r3.1HG0062220.1.CDS1	Os05t0347400-01	TraesCS1A03G0582000.1	TraesCS1B03G0675800.1	TraesCS1D03G0554700.1
HORVU.HK2.r1.1HG0018560
HORVU.HK2.r1.1HG0018570
HORVU.HK2.r1.1HG0018580	Horvu_HAR_1H01G352700.1	HORVU.MOREX.r3.1HG0062250.1	Os05t0346800-00	TraesCS1A03G0581800.1	TraesCS1B03G0675000.1	TraesCS1D03G0554400.1
HORVU.HK2.r1.1HG0018590
HORVU.HK2.r1.1HG0018600
HORVU.HK2.r1.1HG0018610	Horvu_HAR_1H01G352900.1	HORVU.MOREX.r3.1HG0062310.1	Os05t0346500-01	TraesCS1A03G0581700.1	TraesCS1B03G0674200.1	TraesCS1D03G0554300.1
HORVU.HK2.r1.1HG0018620	Horvu_HAR_1H01G353300.1	HORVU.MOREX.r3.1HG0062390.2	Os05t0346200-02	TraesCS1A03G0580100.3	TraesCS1B03G0672800.2	TraesCS1D03G0554000.1
HORVU.HK2.r1.1HG0018630
HORVU.HK2.r1.1HG0018640	Horvu_HAR_1H01G354000.1	HORVU.MOREX.r3.1HG0062470.1.CDS1	Os05t0409000-01	TraesCS1A03G0657200.1	TraesCS1B03G0745200.1	TraesCS1D03G0615000.1
HORVU.HK2.r1.1HG0018650	Horvu_HAR_1H01G354100.1	HORVU.MOREX.r3.1HG0062480.1	Os05t0408900-04	TraesCS1A03G0657000.1	TraesCS1B03G0745100.1	TraesCS1D03G0614900.1
HORVU.HK2.r1.1HG0018660	Horvu_HAR_1H01G354200.1	HORVU.MOREX.r3.1HG0062490.1.CDS1	Os05t0408800-00	TraesCS1A03G0656800.1	TraesCS1B03G0744600.1	TraesCS1D03G0614500.1
HORVU.HK2.r1.1HG0018670		HORVU.MOREX.r3.1HG0062550.1		TraesCS1A03G0636200.2
HORVU.HK2.r1.1HG0018680	Horvu_HAR_1H01G354800.1	HORVU.MOREX.r3.1HG0062630.1	Os05t0408300-01	TraesCS1A03G0656400.1	TraesCS1B03G0744200.1	TraesCS1D03G0614000.1
HORVU.HK2.r1.1HG0018690	Horvu_HAR_1H01G355000.1	HORVU.MOREX.r3.1HG0062650.1.CDS1	Os05t0407900-00	TraesCS1A03G0656100.1	TraesCS1B03G0743500.1	TraesCS1D03G0613700.1
HORVU.HK2.r1.1HG0018700	Horvu_HAR_1H01G355500.1	HORVU.MOREX.r3.1HG0062700.1	Os05t0407200-01	TraesCS1A03G0655700.1	TraesCS1B03G0738000.2	TraesCS1D03G0613400.1
HORVU.HK2.r1.1HG0018710	Horvu_HAR_1H01G355700.1	HORVU.MOREX.r3.1HG0062760.1		TraesCS1A03G0654300.3	TraesCS1B03G0738700.3	TraesCS1D03G0612200.2
HORVU.HK2.r1.1HG0018720	Horvu_HAR_1H01G355900.1	HORVU.MOREX.r3.1HG0062770.1	Os05t0406100-02	TraesCS1A03G0654000.1	TraesCS1B03G0738800.1	TraesCS1D03G0611800.2
HORVU.HK2.r1.1HG0018730
HORVU.HK2.r1.1HG0018740
HORVU.HK2.r1.1HG0018750
HORVU.HK2.r1.1HG0018760
HORVU.HK2.r1.1HG0018770	Horvu_HAR_1H01G356700.1		Os05t0405600-01	TraesCS1A03G0653200.1	TraesCS1B03G0739700.1	TraesCS1D03G0611300.1
HORVU.HK2.r1.1HG0018780	Horvu_HAR_1H01G356800.1			TraesCS1A03G0653100.1	TraesCS1B03G0739900.1
HORVU.HK2.r1.1HG0018790
HORVU.HK2.r1.1HG0018800
HORVU.HK2.r1.1HG0018810
HORVU.HK2.r1.1HG0018820	Horvu_HAR_1H01G356900.1			TraesCS1A03G0653000.1	TraesCS1B03G0740000.1
HORVU.HK2.r1.1HG0018830	Horvu_HAR_1H01G357100.1	HORVU.MOREX.r3.1HG0062900.1	Os01t0337500-00	TraesCS1A03G0652700.1	TraesCS1B03G0740400.1	TraesCS1D03G0610700.1
HORVU.HK2.r1.1HG0018840
HORVU.HK2.r1.1HG0018850
HORVU.HK2.r1.1HG0018860	Horvu_HAR_1H01G357300.1	HORVU.MOREX.r3.1HG0062940.1	Os05t0405000-01	TraesCS1A03G0652400.1	TraesCS1B03G0741000.1	TraesCS1D03G0610200.1
HORVU.HK2.r1.1HG0018870	Horvu_HAR_1H01G357600.1	HORVU.MOREX.r3.1HG0062980.1.CDS1		TraesCS1A03G0650300.1	TraesCS1B03G0741200.1	TraesCS1D03G0609900.1
HORVU.HK2.r1.1HG0018880	Horvu_HAR_1H01G357700.1	HORVU.MOREX.r3.1HG0063000.1	Os05t0404600-01	TraesCS1A03G0651100.1	TraesCS1B03G0741500.1	TraesCS1D03G0609800.1
HORVU.HK2.r1.1HG0018890	Horvu_HAR_1H01G357800.1	HORVU.MOREX.r3.1HG0063020.1	Os05t0404400-01	TraesCS1A03G0650800.1	TraesCS1B03G0741600.1	TraesCS1D03G0609700.1
HORVU.HK2.r1.1HG0018900	Horvu_HAR_1H01G358000.1		Os05t0404300-01	TraesCS1A03G0650600.1	TraesCS1B03G0741800.1	TraesCS1D03G0609400.1
HORVU.HK2.r1.1HG0018910	Horvu_HAR_1H01G358500.1	HORVU.MOREX.r3.1HG0063110.1.CDS1	Os11t0640300-01		TraesCS1B03G0735500.1	TraesCS1D03G0607400.1
HORVU.HK2.r1.1HG0018920	Horvu_HAR_1H01G358700.1	HORVU.MOREX.r3.1HG0063210.1.CDS1	Os01t0953100-02	TraesCS3A03G0788300.1	TraesCS1B03G0735800.1	TraesCS1D03G0607600.1
HORVU.HK2.r1.1HG0018930	Horvu_HAR_1H01G358800.1	HORVU.MOREX.r3.1HG0063280.1.CDS1	Os05t0403600-01	TraesCS1A03G0649600.1	TraesCS1B03G0737900.1	TraesCS1D03G0608500.1
HORVU.HK2.r1.1HG0018940	Horvu_HAR_1H01G359100.1	HORVU.MOREX.r3.1HG0063350.1	Os05t0402800-01	TraesCS1A03G0649100.2	TraesCS1B03G0735900.3	TraesCS1D03G0607700.1
HORVU.HK2.r1.1HG0018950
HORVU.HK2.r1.1HG0018960	Horvu_HAR_1H01G359200.1	HORVU.MOREX.r3.1HG0063360.1	Os05t0402300-02	TraesCS1A03G0649000.1	TraesCS1B03G0735000.1	TraesCS1D03G0607000.1
HORVU.HK2.r1.1HG0018970	Horvu_HAR_1H01G359300.1		Os07t0470800-00	TraesCS1A03G0648900.1	TraesCS1B03G0734900.2	TraesCS1D03G0606900.1
HORVU.HK2.r1.1HG0018980	Horvu_HAR_1H01G359500.1	HORVU.MOREX.r3.1HG0063430.1		TraesCS1A03G0648800.3	TraesCS1B03G0734800.3	TraesCS1D03G0606600.3
HORVU.HK2.r1.1HG0018990	Horvu_HAR_1H01G359600.1	HORVU.MOREX.r3.1HG0063450.1	Os05t0401100-02	TraesCS1A03G0648400.1	TraesCS1B03G0734300.1	TraesCS1D03G0606000LC.1
HORVU.HK2.r1.1HG0019000	Horvu_HAR_1H01G360000.1	HORVU.MOREX.r3.1HG0063540.1	Os05t0400700-01	TraesCS1A03G0648000.1	TraesCS1B03G0734000.1	TraesCS1D03G0605600.1
HORVU.HK2.r1.1HG0019010	Horvu_HAR_1H01G360300.1	HORVU.MOREX.r3.1HG0063570.1		TraesCS1A03G0647100.1	TraesCS1B03G0733400.1	TraesCS1D03G0605100.1
HORVU.HK2.r1.1HG0019020	Horvu_HAR_1H01G360500.1	HORVU.MOREX.r3.1HG0063600.1.CDS1	Os01t0346700-01	TraesCS1A03G0646900.1	TraesCS1B03G0733100.1	TraesCS1D03G0604900.1
HORVU.HK2.r1.1HG0019030			Os05t0400400-01	TraesCS1A03G0646700.1	TraesCS1B03G0733000.1	TraesCS1D03G0604700.1
HORVU.HK2.r1.1HG0019040	Horvu_HAR_1H01G361700.1	HORVU.MOREX.r3.1HG0063780.1	Os05t0398100-01	TraesCS1A03G0645500.3	TraesCS1B03G0731200.1	TraesCS1D03G0602500.1
HORVU.HK2.r1.1HG0019050	Horvu_HAR_1H01G361800.1	HORVU.MOREX.r3.1HG0063790.1
HORVU.HK2.r1.1HG0019060	Horvu_HAR_1H01G361900.1	HORVU.MOREX.r3.1HG0063810.1	Os05t0398000-02	TraesCS1A03G0645400.1	TraesCS1B03G0731100.1	TraesCS1D03G0602400.1
HORVU.HK2.r1.1HG0019070	Horvu_HAR_1H01G362100.1	HORVU.MOREX.r3.1HG0063860.1.CDS1	Os11t0357094-00	TraesCS1A03G0645300.1	TraesCS1B03G0731000.1	TraesCS1D03G0602300.1
HORVU.HK2.r1.1HG0019080	Horvu_HAR_1H01G362500.1	HORVU.MOREX.r3.1HG0063930.1	Os03t0395300-01	TraesCS1A03G0644400.1	TraesCS1B03G0730300.1	TraesCS1D03G0601400.1
HORVU.HK2.r1.1HG0019090	Horvu_HAR_1H01G363000.1	HORVU.MOREX.r3.1HG0064000.1	Os05t0397700-01	TraesCS1A03G0643900.1	TraesCS1B03G0730000.2	TraesCS1D03G0600900.3
HORVU.HK2.r1.1HG0019100	Horvu_HAR_1H01G363100.1	HORVU.MOREX.r3.1HG0064010.1	Os02t0608400-01	TraesCS1A03G0643000.1	TraesCS1B03G0729700.1	TraesCS1D03G0600200.1
HORVU.HK2.r1.1HG0019110	Horvu_HAR_1H01G363200.1	HORVU.MOREX.r3.1HG0064020.1	Os05t0397650-00	TraesCS1A03G0642900LC.1	TraesCS1B03G0729600.1	TraesCS1D03G0600100LC.1
HORVU.HK2.r1.1HG0019120	Horvu_HAR_1H01G363300.1	HORVU.MOREX.r3.1HG0064030.1	Os05t0397300-02	TraesCS1A03G0642800.1	TraesCS1B03G0729500.1	TraesCS1D03G0600000.1
HORVU.HK2.r1.1HG0019130	Horvu_HAR_1H01G363400.1	HORVU.MOREX.r3.1HG0064040.2	Os01t0283500-02	TraesCS1A03G0642700.1	TraesCS1B03G0729200.1	TraesCS1D03G0599900.2
HORVU.HK2.r1.1HG0019140	Horvu_HAR_1H01G363500.1		Os05t0396900-01	TraesCS1A03G0642500.1	TraesCS1B03G0729000.1	TraesCS1D03G0599700.1
HORVU.HK2.r1.1HG0019150	Horvu_HAR_1H01G363700.1	HORVU.MOREX.r3.1HG0064080.1.CDS1	Os05t0395000-03	TraesCS1A03G0641800.1	TraesCS1B03G0728100.1	TraesCS1D03G0599100.1
HORVU.HK2.r1.1HG0019160	Horvu_HAR_1H01G363900.1	HORVU.MOREX.r3.1HG0064100.1		TraesCS1A03G0641500.1	TraesCS1B03G0727900LC.1	TraesCS1D03G0598700.1
HORVU.HK2.r1.1HG0019170	Horvu_HAR_1H01G364200.1	HORVU.MOREX.r3.1HG0064140.1.CDS1		TraesCS1A03G0641400LC.1	TraesCS1B03G0727800LC.1	TraesCS1D03G0598600.1
HORVU.HK2.r1.1HG0019180
HORVU.HK2.r1.1HG0019190
HORVU.HK2.r1.1HG0019200	Horvu_HAR_1H01G364700.1	HORVU.MOREX.r3.1HG0064170.1.CDS1	Os05t0393900-00	TraesCS1A03G0640300.1	TraesCS1B03G0727100.1	TraesCS1D03G0598000.1
HORVU.HK2.r1.1HG0019210	Horvu_HAR_1H01G364900.1		Os10t0500500-01	TraesCS1A03G0640000.1	TraesCS1B03G0726900.1	TraesCS1D03G0597700.1
HORVU.HK2.r1.1HG0019220	Horvu_HAR_1H01G365000.1	HORVU.MOREX.r3.1HG0064220.1.CDS1	Os05t0393700-01	TraesCS1A03G0639500.1	TraesCS1B03G0726800.1	TraesCS1D03G0597600.1
HORVU.HK2.r1.1HG0019230
HORVU.HK2.r1.1HG0019240	Horvu_HAR_1H01G365600.1	HORVU.MOREX.r3.1HG0064320.1	Os12t0235800-01	TraesCS1A03G0637500.1	TraesCS1B03G0725000.1	TraesCS1D03G0596300.2
HORVU.HK2.r1.1HG0019250	Horvu_HAR_1H01G365800.1	HORVU.MOREX.r3.1HG0064390.1	Os05t0392700-03	TraesCS1A03G0637300.1	TraesCS1B03G0724700.1	TraesCS1D03G0596100.1
HORVU.HK2.r1.1HG0019260	Horvu_HAR_1H01G366000.1	HORVU.MOREX.r3.1HG0064410.1		TraesCS1A03G0635100.1	TraesCS1B03G0724200.1
HORVU.HK2.r1.1HG0019270		HORVU.MOREX.r3.1HG0064440.1
HORVU.HK2.r1.1HG0019280	Horvu_HAR_1H01G366800.1	HORVU.MOREX.r3.1HG0064500.1	Os05t0392050-00	TraesCS1A03G0632600.3	TraesCS1B03G0723100.2	TraesCS1D03G0593700.1
HORVU.HK2.r1.1HG0019290	Horvu_HAR_1H01G367100.1	HORVU.MOREX.r3.1HG0064540.1	Os05t0391600-01	TraesCS1A03G0632500.2	TraesCS1B03G0722900.1	TraesCS1D03G0593300.1
HORVU.HK2.r1.1HG0019300	Horvu_HAR_1H01G367500.1	HORVU.MOREX.r3.1HG0064600.1		TraesCS1A03G0631700LC.1	TraesCS1B03G0722200.1	TraesCS1D03G0592600.1
HORVU.HK2.r1.1HG0019310			Os07t0434300-01	TraesCS1A03G0631600.1
HORVU.HK2.r1.1HG0019320	Horvu_HAR_1H01G367600.1	HORVU.MOREX.r3.1HG0064610.1.CDS1	Os05t0390600-00	TraesCS1A03G0631000.1	TraesCS1B03G0721700.1	TraesCS1D03G0592300.1
HORVU.HK2.r1.1HG0019330	Horvu_HAR_1H01G368000.1	HORVU.MOREX.r3.1HG0064720.1.CDS1	Os11t0643600-00	TraesCS1A03G0630200.1	TraesCS1B03G0720300.1	TraesCS1D03G0591600.1
HORVU.HK2.r1.1HG0019340	Horvu_HAR_1H01G368200.1	HORVU.MOREX.r3.1HG0064740.1	Os05t0390000-01		TraesCS1B03G0720000.1	TraesCS1D03G0591200.1
HORVU.HK2.r1.1HG0019350
HORVU.HK2.r1.1HG0019360	Horvu_HAR_1H01G368300.1	HORVU.MOREX.r3.1HG0064750.1.CDS1	Os05t0543200-01	TraesCS1A03G0657700.1	TraesCS1B03G0745800.1
HORVU.HK2.r1.1HG0019370	Horvu_HAR_1H01G368400.1	HORVU.MOREX.r3.1HG0064770.2	Os10t0315400-01	TraesCS1A03G0657800.2	TraesCS1B03G0745900.5	TraesCS1D03G0615800.2
HORVU.HK2.r1.1HG0019380	Horvu_HAR_1H01G368500.1	HORVU.MOREX.r3.1HG0064780.1	Os05t0409300-01	TraesCS1A03G0657900.1	TraesCS1B03G0746000.1	TraesCS1D03G0615900.1
HORVU.HK2.r1.1HG0019390
HORVU.HK2.r1.1HG0019400	Horvu_HAR_1H01G368600.1	HORVU.MOREX.r3.1HG0064790.1	Os05t0409400-01	TraesCS1A03G0659000.1	TraesCS1B03G0746100.2	TraesCS1D03G0616300.1
HORVU.HK2.r1.1HG0019410	Horvu_HAR_1H01G369100.1	HORVU.MOREX.r3.1HG0064870.1.CDS1	Os05t0409800-00	TraesCS1A03G0659400.1	TraesCS1B03G0747600.1	TraesCS1D03G0617000.1
HORVU.HK2.r1.1HG0019420	Horvu_HAR_1H01G369200.1	HORVU.MOREX.r3.1HG0064880.1.CDS1	Os05t0410200-01	TraesCS1A03G0660500.1	TraesCS1B03G0749400.1	TraesCS1D03G0617800.1
HORVU.HK2.r1.1HG0019430	Horvu_HAR_1H01G369400.1	HORVU.MOREX.r3.1HG0064900.1	Os03t0567600-02	TraesCS1A03G0660000.1	TraesCS1B03G0748200.1	TraesCS1D03G0617600.2
HORVU.HK2.r1.1HG0019440
HORVU.HK2.r1.1HG0019450
HORVU.HK2.r1.1HG0019460
HORVU.HK2.r1.1HG0019470	Horvu_HAR_1H01G370200.1	HORVU.MOREX.r3.1HG0064960.1		TraesCS1A03G0661100.1	TraesCS1B03G0749600.1	TraesCS1D03G0618100.1
HORVU.HK2.r1.1HG0019480	Horvu_HAR_1H01G370600.1	HORVU.MOREX.r3.1HG0065030.2	Os05t0411600-01	TraesCS1A03G0661700.1	TraesCS1B03G0750300.1	TraesCS1D03G0618800.3
HORVU.HK2.r1.1HG0019490	Horvu_HAR_1H01G370900.1	HORVU.MOREX.r3.1HG0065070.1.CDS1	Os05t0423500-01	TraesCS1A03G0673300.1	TraesCS1B03G0766000.1	TraesCS1D03G0637800.1
HORVU.HK2.r1.1HG0019500	Horvu_HAR_1H01G371400.1	HORVU.MOREX.r3.1HG0065090.2		TraesCS1A03G0672800.3	TraesCS1B03G0765200.1	TraesCS1D03G0637400.1
HORVU.HK2.r1.1HG0019510	Horvu_HAR_1H01G371500.1	HORVU.MOREX.r3.1HG0065100.1	Os11t0484300-01	TraesCS1A03G0672700.2	TraesCS1B03G0764600.1	TraesCS1D03G0636300.1
HORVU.HK2.r1.1HG0019520	Horvu_HAR_1H01G371600.1	HORVU.MOREX.r3.1HG0065110.1	Os01t0311800-01	TraesCS1A03G0672600.1	TraesCS1B03G0764500.1	TraesCS1D03G0636200.1
HORVU.HK2.r1.1HG0019530	Horvu_HAR_1H01G371700.1	HORVU.MOREX.r3.1HG0065120.1	Os05t0422300-01	TraesCS1A03G0672500.1	TraesCS1B03G0764100.2	TraesCS1D03G0636100.1
HORVU.HK2.r1.1HG0019540
HORVU.HK2.r1.1HG0019550
HORVU.HK2.r1.1HG0019560	Horvu_HAR_1H01G373500.1	HORVU.MOREX.r3.1HG0065400.1.CDS1		TraesCS1A03G0671200.1	TraesCS1B03G0762900.1	TraesCS1D03G0634600.1
HORVU.HK2.r1.1HG0019570
HORVU.HK2.r1.1HG0019580				TraesCS6A03G0277900LC.1
HORVU.HK2.r1.1HG0019590	Horvu_HAR_1H01G374200.1	HORVU.MOREX.r3.1HG0065490.1	Os05t0419600-01	TraesCS1A03G0670500.1	TraesCS1B03G0762100.1	TraesCS1D03G0633600.1
HORVU.HK2.r1.1HG0019600	Horvu_HAR_1H01G374300.1	HORVU.MOREX.r3.1HG0065500.1	Os01t0886200-01	TraesCS1A03G0670400.1	TraesCS1B03G0761800.1	TraesCS1D03G0633500.1
HORVU.HK2.r1.1HG0019610	Horvu_HAR_1H01G374500.1	HORVU.MOREX.r3.1HG0065520.1		TraesCS1A03G0670100.1	TraesCS1B03G0761600.1	TraesCS1D03G0633100.2
HORVU.HK2.r1.1HG0019620	Horvu_HAR_1H01G374700.1				TraesCS1B03G0761100.1	TraesCS1D03G0632700.1
HORVU.HK2.r1.1HG0019630	Horvu_HAR_1H01G374800.1	HORVU.MOREX.r3.1HG0065550.1	Os05t0419200-01	TraesCS1A03G0669400.1	TraesCS1B03G0760700.2	TraesCS1D03G0632500.2
HORVU.HK2.r1.1HG0019640	Horvu_HAR_1H01G375000.1	HORVU.MOREX.r3.1HG0065600.1	Os05t0419000-01	TraesCS1A03G0669200.1	TraesCS1B03G0760500.1	TraesCS1D03G0632300.1
HORVU.HK2.r1.1HG0019650	Horvu_HAR_1H01G375100.1	HORVU.MOREX.r3.1HG0065610.1	Os05t0418800-00	TraesCS1A03G0668700.1	TraesCS1B03G0760400.1	TraesCS1D03G0632000.1
HORVU.HK2.r1.1HG0019660	Horvu_HAR_1H01G375400.1	HORVU.MOREX.r3.1HG0065830.1.CDS1	Os11t0661000-02	TraesCS1A03G0668500.1	TraesCS1B03G0759800.1	TraesCS1D03G0630700.1
HORVU.HK2.r1.1HG0019670	Horvu_HAR_1H01G375500.1	HORVU.MOREX.r3.1HG0065840.1.CDS1	Os12t0498900-01	TraesCS1A03G0668400.1	TraesCS1B03G0759700.1	TraesCS1D03G0630600.1
HORVU.HK2.r1.1HG0019680
HORVU.HK2.r1.1HG0019690	Horvu_HAR_1H01G375800.1	HORVU.MOREX.r3.1HG0065860.1		TraesCS1A03G0668200.1	TraesCS1B03G0759600.2	TraesCS1D03G0630400.1
HORVU.HK2.r1.1HG0019700	Horvu_HAR_1H01G375900.1	HORVU.MOREX.r3.1HG0065880.1	Os02t0290900-01	TraesCS1A03G0668100.1	TraesCS1B03G0759400.1	TraesCS1D03G0630200.1
HORVU.HK2.r1.1HG0019710	Horvu_HAR_1H01G376500.1	HORVU.MOREX.r3.1HG0065960.1.CDS1		TraesCS1A03G0667400LC.1	TraesCS1B03G0758300.1	TraesCS1D03G0629400.1
HORVU.HK2.r1.1HG0019720	Horvu_HAR_1H01G377600.1	HORVU.MOREX.r3.1HG0066110.1		TraesCS1A03G0665000.1	TraesCS1B03G0755700.1	TraesCS1D03G0626900.1
HORVU.HK2.r1.1HG0019730	Horvu_HAR_1H01G377700.1	HORVU.MOREX.r3.1HG0066140.1	Os01t0890200-00	TraesCS1A03G0664700.1	TraesCS1B03G0755500.1	TraesCS1D03G0626000.1
HORVU.HK2.r1.1HG0019740	Horvu_HAR_1H01G377900.1	HORVU.MOREX.r3.1HG0066180.1	Os05t0337400-01	TraesCS1A03G0664300.1	TraesCS1B03G0754600.1	TraesCS1D03G0625800.1
HORVU.HK2.r1.1HG0019750
HORVU.HK2.r1.1HG0019760	Horvu_HAR_1H01G378000.1	HORVU.MOREX.r3.1HG0066190.1	Os05t0414700-01	TraesCS1A03G0664100.1	TraesCS1B03G0754300.1	TraesCS1D03G0625700.1
HORVU.HK2.r1.1HG0019770	Horvu_HAR_1H01G378200.1	HORVU.MOREX.r3.1HG0066230.1		TraesCS1A03G0663800.1	TraesCS1B03G0754000.4	TraesCS1D03G0625000.1
HORVU.HK2.r1.1HG0019780	Horvu_HAR_1H01G378300.1	HORVU.MOREX.r3.1HG0066240.1	Os05t0414100-00	TraesCS1A03G0663500.1	TraesCS1B03G0753800.1	TraesCS1D03G0624900.1
HORVU.HK2.r1.1HG0019790	Horvu_HAR_1H01G378900.1	HORVU.MOREX.r3.1HG0066370.1	Os05t0412800-01	TraesCS1A03G0662600.1	TraesCS1B03G0752200.1	TraesCS1D03G0619800.1
HORVU.HK2.r1.1HG0019800	Horvu_HAR_1H01G379100.1	HORVU.MOREX.r3.1HG0066390.1.CDS1	Os05t0412000-00	TraesCS1A03G0662500.1	TraesCS1B03G0751300.1	TraesCS1D03G0619200.1
HORVU.HK2.r1.1HG0019810	Horvu_HAR_1H01G379300.1	HORVU.MOREX.r3.1HG0066460.1	Os05t0424000-01	TraesCS1A03G0673800.1	TraesCS1B03G0766200.1	TraesCS1D03G0637900.1
HORVU.HK2.r1.1HG0019820	Horvu_HAR_1H01G380300.1	HORVU.MOREX.r3.1HG0066590.1	Os05t0425700-02	TraesCS1A03G0674400.1	TraesCS1B03G0766700.1	TraesCS1D03G0638400.1
HORVU.HK2.r1.1HG0019830	Horvu_HAR_1H01G380400.1	HORVU.MOREX.r3.1HG0066600.1	Os01t0311500-01	TraesCS1A03G0674500.2	TraesCS1B03G0766800.3	TraesCS1D03G0638800.2
HORVU.HK2.r1.1HG0019840
HORVU.HK2.r1.1HG0019850	Horvu_HAR_5H01G117700.1
HORVU.HK2.r1.1HG0019860	Horvu_HAR_1H01G380900.1	HORVU.MOREX.r3.1HG0066680.1		TraesCS1A03G0676100.1	TraesCS1B03G0767900.1	TraesCS1D03G0640500.1
HORVU.HK2.r1.1HG0019870	Horvu_HAR_1H01G381200.1	HORVU.MOREX.r3.1HG0066720.1				TraesCS5D03G0875200.1
HORVU.HK2.r1.1HG0019880
HORVU.HK2.r1.1HG0019890	Horvu_HAR_1H01G381800.1	HORVU.MOREX.r3.1HG0066800.1	Os05t0428700-01	TraesCS1A03G0680800.2	TraesCS1B03G0773400.1	TraesCS1D03G0643900.1
HORVU.HK2.r1.1HG0019900	Horvu_HAR_1H01G382000.1	HORVU.MOREX.r3.1HG0066850.1	Os05t0428400-00	TraesCS1A03G0680600.1	TraesCS1B03G0773200.1	TraesCS1D03G0643700.1
HORVU.HK2.r1.1HG0019910
HORVU.HK2.r1.1HG0019920	Horvu_HAR_1H01G382100.1	HORVU.MOREX.r3.1HG0066860.1	Os05t0428100-00	TraesCS1A03G0680500.1	TraesCS1B03G0773100.1	TraesCS1D03G0643600.1
HORVU.HK2.r1.1HG0019930	Horvu_HAR_1H01G382200.1	HORVU.MOREX.r3.1HG0066870.1		TraesCS1A03G0679900.1	TraesCS1B03G0772800.1	TraesCS1D03G0643400.1
HORVU.HK2.r1.1HG0019940	Horvu_HAR_1H01G382400.1	HORVU.MOREX.r3.1HG0066900.1	Os05t0427300-03	TraesCS1A03G0679600.1	TraesCS1B03G0772400.1	TraesCS1D03G0643000.1
HORVU.HK2.r1.1HG0019950
HORVU.HK2.r1.1HG0019960
HORVU.HK2.r1.1HG0019970	Horvu_HAR_1H01G382600.1	HORVU.MOREX.r3.1HG0066930.1	Os05t0427200-01	TraesCS1A03G0679400.1	TraesCS1B03G0772100.1	TraesCS1D03G0642900.1
HORVU.HK2.r1.1HG0019980	Horvu_HAR_1H01G383100.1	HORVU.MOREX.r3.1HG0067020.2		TraesCS1A03G0677700.2	TraesCS1B03G0770200.1	TraesCS1D03G0642100.2
[truncated: 53,479 more rows]
